# Supplementary material for: “Dysregulated not deficit”: A qualitative study on symptomatology of ADHD in young adults
Source: PLoS One. 2023 Oct 12;18(10):e0292721. doi: 10.1371/journal.pone.0292721 (PMC10569543; doi:10.1371/journal.pone.0292721)
Supplement: S4 Appendix — (XLSX) [file pone.0292721.s004.xlsx]

## Sheet: Sheet1
Diagnosis	Diagnostic criteria
		Agree	It’s interesting it’s all grouped together. I feel like some of it applies, like the inattentiveness especially for a piece of ADHD, the inattentive or hyperactive. Like the first piece, the inattentiveness, I relate to.
			Facilitator: ADHD is medically described as showing developmentally inappropriate inattention, impulsivity, and hyperactivity. Do you feel like that describes how you conceive of the condition? I’d say it’s accurate from my experiences. Me too. Likewise. Yep.
			I think for me it does describe it
			I definitely did feel like especially when I was younger, like maybe not so much now that I’ve learned some coping skills, but I felt like I was a little bit behind other people my age when it came to that, so I can definitely speak to that experience.
		Disagree	It’s interesting it’s all grouped together. I feel like some of it applies, like the inattentiveness especially for a piece of ADHD, the inattentive or hyperactive. Like the first piece, the inattentiveness, I relate to. But the impulsivity and hyperactivity, absolutely not. I’ve recently found some interesting different ways to describe ADHD and it’s like yeah that’s the medical part but it’s no…
			Not necessarily, the symptoms are all different. I remember being a kid and I think it was like maybe first grade or something, where I felt bored in class, so I walked over to the corner and put the hall pass around my neck. And then the teacher asked what are you doing? And I told her I wanted to know what it was like to be a door handle. I mean, it expresses in different ways. The inappropriat…
			It sort of covers things? I guess the hard part for me is that I’m more toward the inattentive side of things, so the standard hyperactivity doesn’t super fit because I was always super quiet and not super-duper rambunctious as a kid. But that’s of course just my own experience.
			I personally don’t like the description inattention because I feel like I don’t have a problem with inattention but attention to wrong stuff. I’m also more on the inattentive ADHD spectrum, I’m more in my head and daydreaming. But impulsivity, yeah, like inattention.
			And to add to that, problematic, I feel like that can be interpreted a lot of different ways. For me, my ADHD might be problematic for me but it might not appear problematic in a school setting, I might not be disruptive as much as others.
			Developmentally inappropriate
				I feel like the word inappropriate carries a really negative connotation. I don’t so much feel like it’s inappropriate as it is just a challenge to do that. I feel like the word inappropriate is kind of a loaded term to put into a medical diagnosis. I definitely agree with that, I can say maybe being overly talkative could be inappropriate at times, or maybe laughing too much when you’re supposed…
				I wonder about this developmentally inappropriate; I don’t know if I’ve ever heard that phrasing before with the definition of ADHD. I don’t know that it’s wrong, I just don’t know if that’s how I’ve ever personally identified. I guess I would have to think more about that phrasing and what that actually means to know whether I agree or disagree with it. Although my initial reaction, I’m just thi…
				Just on the developmentally inappropriate point, I’ve been so quiet because I’ve been trying to figure out what is developmentally appropriate now? That keeps, that goalpost keeps moving especially as we keep considering the experiences of girls, everything was modeled on boys before. And cultural differences and things like that. And my frame of reference is mostly my development, and my little …
				I think for me it does describe it but it also, it’s an interesting thing, because it depends on your political stance on it with what is normal or appropriate, I guess. But they are definitely things that I do have issues with compared to other people.
				I feel like for the most part it does like, impulsivity and inattention, but I don’t have the hyperactive part. But I agree, it kind of depends on what you base or what you consider inappropriate or appropriate. Just because most people don’t do it the way we do it, then we’re the ones in the wrong.
				I think for me it’s definitely not a definition that works. I don’t think, developmentally inappropriate I think is very loaded and very inaccurate.
				I definitely agree with that as well that the developmentally inappropriate seem inaccurate and like you said, loaded.
				It’s not really accurate because I feel like inappropriate inattention is just so broad and it can be broken down into something more specific. But it might stand out or makes it kind of something that just is different from other I guess developmental issues and disorders out there.
				Especially with the word inappropriate inattentiveness, I know that it’s not what we’re supposed to be doing but sometimes you can’t dictate the time to where it’s not necessarily inappropriate. I need my attentiveness, but I notice that I can schedule myself 30 minutes for TV, for that inattentiveness. It’s not necessarily appropriate if I manage my time well.
				Well, I don’t know if it’s just in my experience, I don’t know if it’s inappropriate or anything like that, in my experience I really just prefer to think of it as a different way of thinking or paying attention. And maybe it’s labeled as inappropriate because of for school for example it’s harder for teachers to get you to focus but I feel like, I prefer to think of it as not as impulse but rath…
				Yeah I agree. Developmentally inappropriate specifically is one of those things that really irks me, especially when you’re talking about ADHD. Because a lot of times I feel like people who have ADHD yeah, we can definitely be inattentive, we have a lot of impulsivity issues, and there can be a lot of hyperactivity that throws people off. But it’s not necessarily something with our development, i…
			Diagnosis is limited	I think both points you’ve made have been on the nose, thank you. I think that words affect people, what people originally understood when they named it ADHD, but that’s not the case. I think it makes people who have it think differently of themselves and people outside of it makes their perceptions. It’s not right, you said it’s an executive function disorder.
				As far as the symptoms, the list of the symptoms goes, I think that it can be a little bit limiting because I would have never considered myself an impulsive person historically. I just realized that it manifests in different ways because I’ve always been a pretty quiet person, a reserved person, I’ve considered myself that way. But then I realized I’m totally an impulsive person but it’s very hi…
				I mean, the DSM, because my professional program is, I’ll be vague enough and say psychology adjacent. So I’ve kind of looked at some DSM stuff before, but that is often times kind of on one hand and then you have the actual lived experiences that are a lot more nuanced and it’s not just well, if before age 12 you experience xy and z and yadayadayada. There’s a lot more roundedness and interactio…
				I feel like that’s kind of part of it, but I feel like it’s a lot more complex. My experiences are a lot more complex than just having inattention and all that. It affects every part of my life in a lot more ways than oh, I impulse purchase things or whatever. And it’s not that those things aren’t related, it’s just that that’s a very small part of what I experience.
				I think it’s also more to do with, like I conceive of it of more of an issue with working memory and an issue with executive functioning. That includes, I would say, the impulsivity aspect of that is part of that.
				I do think that something that is missing is executive functionality, I think that you mentioned that one.
				I feel like it totally leaves out the emotional experience of ADHD, the realty intense emotional ups and down, the rejection sensitivity. At least for me, that’s the hardest part of it is the emotion. I was misdiagnosed for so long as having anxiety because of, in part, definitions like this that don’t fully encompass what the actual disorder is like. It also doesn’t celebrate positives. There’s …
				I’ll just expand on the comment that I left. I find that the challenge of the definition of ADHD is limited. It’s not that, I would say inappropriate, and impulsivity and hyperactivity are accurate but not comprehensive. So, I think that it’s really common for people, including myself, to receive a diagnosis to think that that’s all ADHD is. Overtime you sort of realize that it bleeds into a lot …
				I agree with you, that it’s a lot more than just what the DSM says.
				I would say even the questionnaires when you’re first either diagnosed or they suspect that you may have ADHD and those initial questionaries are very focused on attention and impulsivity. There is a lot of things in the years since I’ve been diagnosed and with more research and understanding I have around things like ruminating or masking or the really commonly for a lot of people is the rejecti…
				It’s more complex than just being impulsive or hyper or hyperfocused.
				I think they need to know it’s so much more than the DSM, the DSM doesn’t tell the story, it doesn’t tell the whole picture. It sucks that they just look at the DSM and they completely erase all the other things that come with it.
			Not a delay	I would say no. I would say developmentally inappropriateness is like a delay or advancement, but it usually doesn’t change or specifically catch up to other developmental delays. It’s not like it’s behind or ahead of, it’s separate like it’s a parallel, not on the same track.
				Although my initial reaction, I’m just thinking of how my ADHD symptom shave presented differently at different stages of my life. Not necessarily, it hasn’t necessarily been based off my development. Like I haven’t felt developmentally delayed, although I understand what it’s saying as far as other people in my development should not be as impulsive or hyperactive or whatever, I don’t know if th…
				I guess for me it’s a little bit different because I also have a co-diagnosis of autism so that probably plays a part, and also, I was late diagnosed. Like I saw specialists as a child, and they misdiagnosed me as having neurodevelopmental delays. It took me as a teenager pushing back and being like hey, there’s still something going on that I’d like to actually get things corrected.
				When I was trying to get diagnosed or whatever we would always go in and it was like well, were they any delays or whatever, and no. it kind of worked against my diagnosis but I still have ADHD, it’s still a thing.
	Misdiagnosis	Quite a few years ago I was diagnosed with severe clinical depression, which I think now either was a misdiagnosis or was way over mark and maybe it does play a factor there somewhere.
		I wasn’t diagnosed until I was 22, 23, something like that. And so my whole childhood I had these symptoms that were misdiagnosed as anxiety and depression and all of these different things. Literally like every diagnosis in the book. I went without getting any real relief because it wasn’t actually helping my symptomology because my symptomology wasn’t being looked at correctly.
		Even when I was diagnosed by a professional who I went to because I thought I had atypical depression, mind you, and he was like nope I think you’ve got ADHD. And I remember being like nope, I think you’re wrong despite the fact that the man literally had a medical degree.
		I guess for me it’s a little bit different because I also have a co-diagnosis of autism so that probably plays a part, and also, I was late diagnosed. Like I saw specialists as a child, and they misdiagnosed me as having neurodevelopmental delays. It took me as a teenager pushing back and being like hey, there’s still something going on that I’d like to actually get things corrected.
		I think I did just want to add to that with the misdiagnosis type side of things as well. Oh, well not just that, I mean I was diagnosed with depression and anxiety quite young but it’s due to the ADHD because I notice when I take Ritalin, I’ve been on and off antidepressants for years, but now that I take Ritalin, I don’t really need them, because when I take Ritalin the stuff that’s making me a…
		Yeah, I’ll just make this quick because I know you all have stuff you have to do, but I’ll just echo that a lot of times that kind of you’re given antidepressants as the first line which was helpful for me because of rejection related anxiety and depression. But like P94 said, once I got on my meds a lot of the screw ups if you will that kind of lead to that anxiety and depression started being r…
		It’s actually something, that reminded me, I also agree, I think that there should be more knowledge of the symptoms and especially that practitioners maybe should be on the lookout for people coming in claiming that they have ADHD, no not ADHD, depression or anxiety. Because the first time I went to get help I ended up saying I think I have depression because at the time it was kind of manifesti…
		I was misdiagnosed for so long as having anxiety because of, in part, definitions like this that don’t fully encompass what the actual disorder is like.
		It happens less now that I’m medicated and that I’m older but the way I was being treated for depression as a kid didn’t address that directly at all, didn’t address any of the triggers, didn’t seem to help with any of the problems at all.
		I think that it’s, well what I was going to say is I think one symptom can be part of a bigger root problem with I think they fail to understand. My doctor, she tried to diagnose me with depression, and she was adamant on it. She said that just because I was losing weight and I said that stuff was happening with whatever friendships. She didn’t want me to, she was like I really don’t think it is.
	Wish disagnosed sooner	I don’t know about everybody else, but I only was diagnosed maybe about a little over a year ago. So it’s been really wild seeing and learning about it and looking back on my childhood and going “all the signs were there”. Like why wasn’t this put together?
		I’m very much in the same boat. I was diagnosed as an adult, when I was 23, so 11 years ago. It’s very difficult for me to really look back on my childhood and see the symptoms of ADHD because as a child I didn’t know I had ADHD. Although looking back it was obvious that I had all the signs. Every single report card, every single comment it was, hindsight is 20-20.
		My parents were not growing up, like you said all the signs were there, why wasn’t it caught? My parents didn’t really believe in shrinks and psychology and all that stuff, so it never even crossed their mind that there might be something else going on with this bouncy kid who can’t pay attention to stuff.
		I’m 34 and I was just diagnosed in August so it’s all brand new. All these puzzle pieces falling into place. All everything in my life leading up to now just makes sense. You just have to reach for that smart phone, try to tear yourself away from that, collect that dopamine. With ADHD learning what drives us and how to fix it, and how to make boring tasks seem exciting again. So having those reso…
		And it’s funny now knowing what it is, looking back at all of the things that, I’m like how the heck did you people not see this? How did this not stand out to anybody as not being typical, not being something that literally the rest of the world experiences.
		Because even, the diagnosis of ADHD was first mentioned when I was six or seven years old, but it was immediately put into the background and it wasn’t until two years ago when I realized that my emotions weren’t, things just weren’t working gout for me even though I was on the medications. I thought maybe this ADHD diagnosis needs to be taken more seriously and I need to fight for that. And that…
		I definitely, my parents, they did the right thing, when I told then I needed help they got me help. But my teachers, I just, maybe it’s different now, maybe there’s more training for that, but they were like constantly blaming me, they were so frustrated with me. Your homework is crumpled, it’s late, your desk is so messy, but you’re performing so well, you do well on your tests, blah blah blah,…
		But I also want to say something related to what you said, I definitely wish I would have gotten treatment of some kind. I always attribute the fact that I have anxiety, or at least have been diagnosed, to the fact that I think that I developed it kind of as a coping mechanism. I’m going to impulse purchase, but hurry let’s be anxious about money, so now we have two problems. Uh oh, I should chec…
Symptomatology	Attention	There’s kind of a lot in there. I would say overall on the day-to-day basis it impairs my attention. But I relate to what you said where I experience more of the inattentive side. On average I’d feel like I do have an attention deficit in some ways.
		Same, I thought I was just scatter brained, but it turns out that when I was in school and I found out that it only took some of my classmates a couple hours to study and do the reading for the next class and it took me until 3 or 4 in the morning to do the same thing. Because I was reading the same page over and over and over again because I couldn’t keep my attention span long enough to get thr…
		I was actually going to bring up, I’ve been better at being able to concentrate and do things, I was working somewhere where I was sitting in a chair at a computer for 8 hours, so my hope was that I could get schoolwork one. Some people are able to go back to what they were doing, but it was having such constant interruption, it made me feel sad to even work on the thing that I was doing because …
		That sometimes can be annoying because I’m trying to just listen and be in the moment, but it feels like I can’t really do stuff like that because I can’t really control whether or not I can listen or not otherwise I’m just zoning out.
		But it it’s something where I’m super bored and I feel like it’s dumb then it’s hard to focus on it.
		inattentive at school is probably the most I’ve sort of agreed with
		I sat there and I was just completely inattentive, I was letting everything pass me by in my own little world, doodling on stuff, playing with my hair whatever.
		I actually can’t really focus watching TV and movies because I’m not actively engaging with it.
		The other kind of anti-productivity struggle is this spazziness. I’m not the type of person to have twenty tabs open because I’ve realized that stresses me out, so I try to organize myself that way. But if I’m working in excel and there’s a data set I have to process, I would be like okay let’s start with this method of cleaning up the data, let’s start that way. But wait this method omits this p…
		Dysregualted not deficit	I’ve recently found some interesting different ways to describe ADHD and it’s like yeah that’s the medical part but it’s not an issue with attention. It’s too much attention and just regulating it that’s the issue.
			It’s definitely more of an issue of regulation than not having it all, the amount, I guess.
			I’ve heard it describes as more so attention, not paying attention to the right thing. Not so much inability to pay attention. I feel like that’s more accurate.
			I think mine is very similar to the last answer, I definitely can focus if it’s something that my brain is interested in. Which has been a funny kind of trial and error of figuring out how I can make boring things a little more fun, to where I’m able to kind of focus more and do those things easier. There are times when I absolutely know that I need to be focused and I absolutely know that I need…
			I think that deficit might not be the right word because I have an abundance of attention at times, it’s just that I can’t direct it. I don’t get to choose what I pay attention to, that’s what it feels like. So sometimes if I need to do something that’s very important but it’s not really engaging, I would much rather do something else that is very engaging but not too important.
			Otherwise, it’s just a crapshoot, I don’t know what my mind going to be on at any point in time. I’m here looking at squirls and stuff running around too, I’m in a parking lot. I feel like I don’t get to choose sometimes I have too much attention on the wrong things, sometimes I don’t have enough attention on the right things. It’s just static, it’s all the time.
			I second that whole heartedly. I don’t feel like deficit’s the right word for it either, at all. I absolutely can get 50 million smaller things on my to do list done but the one thing I really really needed to get done but really really didn’t want to will never get done. P10: It’s like control right, it’s not really not having it, it’s just not being able to do with it what you need to do with i…
			This was already discussed towards the beginning of our conversation, but the whole point of a lot of us feel like it’s not that we have a deficit of attention, it’s just that we have a hard time controlling where that attention goes. Because I definitely don’t have a deficit of attention, it’s not always up to me where that attention goes. I have too much attention it feels like.
			No, I have plenty of attention I just cannot direct it at all. I feel frustrated with the fact that I sort of have to deprive myself of even reminders of the things I enjoy when I’m at work or trying to things I should be doing.
			I personally don’t like the description inattention because I feel like I don’t have a problem with inattention but attention to wrong stuff. I’m also more on the inattentive ADHD spectrum, I’m more in my head and daydreaming. But impulsivity, yeah, like inattention.
			maybe not inattention insomuch as inappropriate attention
			For me, I can’t control when I’m going to want to pay attention or hyperfocus.
			I’m right there with you with that environment type stuff. I’m also the inattentive type but I don’t think it’s a deficit of attention, I just think it’s where it’s placed.
			Sorry if somebody already touched on this, but for me the inattention thing bothers me because I have extreme focus, I just am not focused on things I don’t want to do. So by saying that ADHD makes people inattentive, people think that I can’t sit down and focus on something, but I’ll send three hours hyperfocused on Wikipedia pages. I can focus, it’s just I’m not going to do something that my br…
			I agree with that one as well, I mean in class it’s like I have a problem regulating my attention, right? It’s like I’m either all in or I’m all out, you know? If the class is boring, I’m not taking notes, I’m going to be reading an article on the internet while the professor is talking. But then if I’m playing a new video game and then I’ll just play it for seven hours and not even realize and b…
			For me I didn’t really get medicated until last month for ADD and I just realized that I don’t think it’s more of a deficit of attention, but it feels like everything’s going on all at once and there’s so many voices just yelling in my ear
			To add onto that I feel like some days it’s just different. Some days I wake up, and I think it’s sleep has a lot to do with that, but some days where you wake up and function fire, just get everything done at once, or just get nothing done at all and just sitting there like oh my God I have to do this on top of this on top of that.
			I was just going to summarize what she said in different words because I heard somebody said that in a way that really resonated with me recently. They were like am I going to wake up today and have it be a make coffee day, or am I going to wake up and it’s going to be a heat the coffee pot, put the water in, put the grinds in, like step by step. And that’s what it feels like. Some days I just ge…
			Especially with the word inappropriate inattentiveness, I know that it’s not what we’re supposed to be doing but sometimes you can’t dictate the time to where it’s not necessarily inappropriate. I need my attentiveness, but I notice that I can schedule myself 30 minutes for TV, for that inattentiveness. It’s not necessarily appropriate if I manage my time well.
			Yeah, I get that, the drive kicks in when you’re not supposed to be working and it’s like why? Or all you can think about when you’re supposed to be working is work then suddenly when it’s your time it’s like better get that done.
			Hyperfocusing	But I relate to what you said where I experience more of the inattentive side. On average I’d feel like I do have an attention deficit in some ways, but sometimes it sways the opposite extreme where I find myself hyperfocusing on a particular task regardless of if it’s the one I’m supposed to be or should be focusing on in that moment. I can sit for hours like two to four to six depending on the …
			I think when I first got my diagnoses I probably, I hyperfocused, I obsessively seek out information about anything that interests me, so in that research I came across, I follow Instagram pages and I follow the Facebook page and TikTok, all of the above, I watch YouTube videos, all of it. I don’t ever engage personally, like I’ve never reached out and talked to somebody, but I definitely appreci…
			I feel like for me, I feel like the symptoms never went away. Like as a kid I was always more the hyperfocused type but surprisingly every teacher was like she’s such a gifted student and as I grow older, I feel like I hold that expectation to myself so high that it feels debilitating to try and keep up with my younger self in a way.
			For me I feel like the one thing, the one example I have of hyperfocusing has been towards school which is weird.
			The thing I mostly hyperfocus on is videogames, there’s not much else I hyperfocus on.
			But on the flip side, if I can prepare in advance, I’m the best actor in the world. I can hyperfocus and any time someone needs a surprise birthday party, and someone has to take the person being celebrated on some adventure and pretend that it’s this thing so you cannot ruin the surprise, I’m your girl. I can totally come up with the most, my boyfriend his 30th birthday party I told him we were …
			Causing problems	Other times it’s very frustrating for the other people in my life.
				I want to get interested in, or that I’m kind of interested in and I know there’s a lot more for me to look into, I sometimes will not even start down the rabbit hole because I’m already overwhelmed by the amount of information that’s out there. Or if there’s something that is ongoing and there’s a lot of really technical back info to learn, I won’t even start because I’m already overwhelmed by t…
				In terms of the opposite end of that spectrum, when I do get hyperfocused on certain things, I have noticed that has caused some problems. Like P12 was describing, I have that inner fear with other responsibilities.
				Some people say it’s like a superpower, the hyperfocusing, but really, it’s just because you’re so, getting so much dopamine from what you’re doing that you can do it for a long period of time. But it does in fact impair, or impact your life, because it is taking away hours of your day.
				Focus on wrong things	I was going to say the same thing, I’d say I lack a deficit of attention because I end up hyperfocusing on the wrong things for a very long time, especially if it’s like school related. And luckily, I’ve gained the coping skills to kind of break that loop I end up getting into. And being able to recall like why are you on this right now? What was the original thing you were supposed to do? It hit…
					I mean, I know this is pretty common but when something stimulates me or is interesting to me then yeah, I’m not going to stop doing that thing. It doesn’t matter if I have responsibilities, they have to wait. And unfortunately, it’s rarely my responsibilities that trigger that hyperfocus. But that’s one of my, maybe issues with the name of the disorder. No, I have plenty of attention I just cann…
					. Which I great, I learn a lot, but it’s not great when I have other stuff to do.
					So one thing I’d describe the hyperfocus as is that it sometimes this little man takes control of my brain and says okay, that’s what we’re trying to focus on. But I can’t control when I hyperfocus. So sometimes when I have to study for a test I’m almost praying, and I’m not even religious, I’m almost praying that the hyperfocus sets in and I can finish my work but then it doesn’t. But then today…
					The thing about hyperfocusing is probably that, for me personally, kind of like my worst enemy. Sometimes yeah, I hyperfocus on things that are beneficial or that I’m enjoying but I’m most likely to hyperfocus on a daydream or something that’s not fulfilling to anything,
					I can’t really pick what I’m going to hyperfocus on, but I know that I have to go with it even if it’s not going to be great because if I try not to, try to avoid the hyperfocus it can actually turn out worse. So I have to kind of let it go and hyperfocus for the hours that it takes and then come back to what I need to be doing otherwise or its just going to be days of just not being able to do a…
					But then other times I’ll hyperfocus on something that’s not work while I’m at work and it’s been eight hours and I’ve done absolutely nothing productive, but I’ve learned everything about bees, so that’s neat. So yeah, it’s like that.
					I find that because I get super hyperfocused on things it tends to take me a really long time to do it. So I can spend hours reading stuff together because I’m super hyperfocused on it, but it also becomes a problem when there’s multiple things to do. So I’m hyperfocused on this one thing and all of a sudden my mind switches to something else and I get hyperfocused on this, so nothing gets done a…
					I’ll get hyperfocused on something and it’s definitely to the detriment of a million things around me.
				Inturrupted by others	There are definitely things that I can focus on, or when I hyperfocus on things, I fell into a rabbit hole recently researching African Americans in the PhD realm. And I don’t like being physically touched when I hyperfocus and I don’t even realize this, but that has caused problems with significant others. If they come in and accidentally interrupt my hyperfocus I get mad.
					And I wouldn’t really say hyperfocusing doesn’t ever impair, like as you were saying it frustrated you or gets you really angry when you’re touched. I get super furious too when I’m touched or interrupted during hyperfocus because you’re so zoned into what you’re doing.
					So I don’t know how to separate the two but I definitely think even just ADHD independently there is more frustration and snappiness especially if I’m trying to do something and I’m either hyperfocused or trying to get myself focused and somebody comes in and interrupts me, I’m going to snap.
					but there are also, like if I focus on that thing for too long and I’m in that zone for too long I also get this really yucky heavy feeling that’s almost like, it just feels gross and if somebody tries to pull me out of that stuck gross feeling, I get super irritable. Like if somebody’s like we should probably go eat dinner right now, I’m like rarrr, who needs to eat dinner, I don’t care, I’ll st…
				Lose track of time	But the opposite can happen with hyperfocusing too, so if it’s something that I’m super passionate about, like if I’m working on a presentation for work, I can have my head in the game for hours on end and not even realize that I haven’t done the ten other things that I was supposed to do that day because I got so lost in doing this one specific task. And sometimes it’s because that task involves…
					Like I got wrapped up in this and didn’t realize, I thought I was going to spend ten minutes doing this and now the last four hours are gone.
					I just want to validate what they’re saying, that was quite correct for me. And especially about the part where I have to walk out and just stretch my legs a bit before coming back. And I just get lost you know, kind of six hours black out- I don’t know what it’s called. That’s about it.
					I’m like oh I’ll just look at this for five minutes and then 45 minutes go by or an hour, and why did I research some author, why did I research whatever? It’s an hour and a half or more digging into something you weren’t supposed to, and I think that happens a lot for me, especially if I, not so much now, but when I was doing more coursework. I had a lot of papers or things that were due or assi…
					The hyperfocus is definitely for me it’s been just recently games kind of. So I’ll have a solitaire game on my phone and I played it for three hours the other day and I looked up and I didn’t even realize it. So it’s definitely one of those things that if you get too into it you just get sucked out of what you’re supposed to be doing.
				Neglecting ADLs	Until you release you haven’t had anything to eat or drink in twelve hours.
					Like I got wrapped up in this and didn’t realize, I thought I was going to spend ten minutes doing this and now the last four hours are gone. But on top of that there’ve been countless times I forget to eat, I won’t hydrate, I won’t go to the bathroom. I’ll get up and realize wow, I’ve definitely, my bladder is probably unhealthily full right now, I should not be waiting this long to do these imp…
					And it lasts most of these times on the weekends I’m just stressed out about this homework I have to do, forget about everyone else, forget about everything, forget about eating, forget about hygiene and all of that.
					and I’m sorry I don’t remember your name, but you mentioned hygiene for example. That’s one of those things that maybe I was just lazy or maybe it was just serve depression. Sometimes I would go a day or two without taking a shower and I’m just a gross human being, and then I found out through this online community that that’s a semi common thing for people with ADHD because we get so hyperfocuse…
					It hits me a lot when I’m sleeping, or trying to go to sleep, like one night I ended up wanting to know all of the past royals for some reason and I was on Wikipedia for like an hour and a half when I should have been sleeping. Or the original thing I was going to do was I was going to make notes of what I needed to do when I woke up in the morning.
					The hyperfocus definitely happens and it happens to the detriment of sleeping and eating and getting up to go to the bathroom. It can be like an interesting article or a video game or, a lot of it for me, I’ll spend a lot of time reading on the internet about things that interest me. Which I great, I learn a lot, but it’s not great when I have other stuff to do.
					I get super irritable. Like if somebody’s like we should probably go eat dinner right now, I’m like rarrr, who needs to eat dinner, I don’t care, I’ll starve.
					For me I feel like the one thing, the one example I have of hyperfocusing has been towards school which is weird. In my mind it almost feels like being a workaholic, but it could also be hyperfocusing because it’s like this weird back and forth between going on my phone because I don’t feel like doing the work and going on my phone for several hours and then going back into work and really feelin…
					I think a lot of people can relate to getting hyperfocused and down a rabbit hole, like you were intending on going to bed and now you’re twenty pages deep on Wikipedia learning about Ted Bundy’s parents and you started by Googling something about where your bananas come from.
				On people/emotions	I also think I hyperfocus on people too which is something I have to keep in check. Like at the beginning of a relationship, which I don’t really talk about. But it’s such an internal thing, like I’m not telling my friends that I’m hyperfocusing on this individual because it’s embarrassing but my thoughts will become a little obsessive about anything that I’m interested in and it’ll change in a c…
					or sometimes I’ll hyperfocus on an emotion and it can be a negative one. It’s a really bad spiral. Like I have other things going on, but that’s not quite exactly it. Like I have a mood disorder, but a swing doesn’t usually last like two hours, which is what I’m talking about. I could do without it on a whole, as much as it might benefit me, I really just, it can be exhausting to your body even w…
					One thing I’ve always heard, I’m just going to talk about romantic relationships, they’re too intense. Hyperfocusing on one person for the first three months, it can become very dysfunctional and toxic.
					Very quickly definitely, usually because of something they said that happens then I start to really hyperfocus on and really knit pick and over examine to the nth degree if you will.
					And if I go do something that interests me, but also with important things like if something bad is happening and people need help, I’ll just hyperfocus on that because it feels like it’s very important.
					I don’t know if these are related but I feel like thinking back to rejection sensitivity dysphoria, sometimes with that if something bad happens to be I’ll sit and thin about it for an extremely long time and nit-pick it and replay it over and over again to the point where people are like, a lot of time has gone by, it’s not that big of a deal, let it go, and I’m still sitting there pondering eve…
			Helpful	That’s the trick like you said. Being able to direct hyperfocus to the appropriate correct activity at the time. And sometimes when it hits you seem like a superhero, working from home or something if you’re hyperfocusing on the correct thing
				And then for example this morning I had no distractions, and I was able to do eight hours of work in three hours. Because I was able to hyperfocus and there was ambient sound behind me, or around me, but they weren’t distracting, I was able to just listen to them in the background, but it wasn’t any direct distractions.
				I definitely experience hyperfocus and its like my superpower when it’s good. Like if I have a deadline that is giving me enough, I don’t know, whatever chemical reaction is happening there, that is getting me to focus on it to the extent. Then I can produce a lot of work in a very short of time and it’s going to be high quality. If I care about something and am interested in it, I can do great w…
				And it has been really helpful with school things or work things if I do ever get to manage, get to the point where the hyperfocus is on something like that, but I never can choose. I don’t know why it happens, if it interests me.
				So sometimes when I have to study for a test I’m almost praying, and I’m not even religious, I’m almost praying that the hyperfocus sets in and I can finish my work but then it doesn’t.
				There are times, I think like most of us, I can focus extremely well when I’m interested in the topic. I think I used to hyperfocus a lot more than I do now. I’m not currently working and I’m pretty brain dead, like my mind probably is working at 20% capacity at the moment. There’s not really anything that my brain gets that attached to because it’s pretty mundane in my mind. But in the past, I’v…
				The thing about hyperfocusing is probably that, for me personally, kind of like my worst enemy. Sometimes yeah, I hyperfocus on things that are beneficial or that I’m enjoying
				Hyperfocusing is a huge issue for me because sometimes I’ll spend an entire week at work doing things that I’ve been putting off for a while and I’ll go back a month later and I’ll be so surprised at how much work I had done.
				That’s one of the things that I’ve been grateful for, to be able to hyperfocus. It allows me to get a lot of stuff done and it’s like time goes by like this (snaps). You don’t even notice it.
				Because I had started classes and I’m like I’m not doing that well, I’m hitting this wall here where deadlines are coming up and again, I’m going into that hyperfocus where you can write a paper in a day.
		Difficulty starting/finishing tasks	Starting	You can’t start projects, you’re just lazy.
				I just thought of something and then it went away, like there’s something, like if there’s a topic that I want to get interested in, or that I’m kind of interested in and I know there’s a lot more for me to look into, I sometimes will not even start down the rabbit hole because I’m already overwhelmed by the amount of information that’s out there. Or if there’s something that is ongoing and there…
				I think now that, now thinking about anything we didn’t talk about, there was one other thing as well. I found that, I mostly struggle with starting tasks that don’t fulfill those NICE requirements or things that I’m struggling with, I also really struggle to finish tasks, longer ones. That’s maybe not talked about as much, like if I think truly in a work context, I have many things that I haven’…
				And then also, I guess it also just leads to schoolwork and whatnot, I definitely leave it for last minute and then finally decide to work on stuff.
				I had a lot of papers or things that were due or assignments that I had no interest in, so I’d push that off until the last second and find any other thing to do besides what was due because it wasn’t a dopamine thing for me, so I don’t want to do it. And it’s like to a new level of procrastination, it’s not just procrastination, it’s like an intense need to not do this thing and it’s almost pain…
				And if I don’t care about it, like my dishes, there is nothing on this planet that will get me to, I mean I’ll do it every now and then, but I have to be listening to a really good podcast or something.
				From what I understand about executive dysfunction at the very least is that you want to do it but no matter how much you want to do it, you just don’t. and that at least is something that I struggle with. Not so much in the work environment, but in my home I want to go and do this particular activity that needs to get done before the end of the day but I’m going to hold that off until the end of…
				And most of the time I end up missing classes because I start adding tasks in my head that doesn’t really exist but it is there. Like my brain is taking more tasks onto the other and causes a whole overwhelmness, kind of like a glass thrown in my face. And I can’t really do much about it but try to, in a way, learn to prioritize the tasks. So then I find myself falling into that kind of mindset o…
				Yeah, that for sure, I was going to say that I could circle and star and everything, I have a bullet journal that works really well to help me plan stuff because it doesn’t look like a planner. Anyway, but I could circle and with a big number one and put a star next to it and everything and then that’s not the thing that I do first. You plan it and it’s like okay, this is the most important thing…
				was just going to add quick, like they said, keeping journals, I keep at minimum seven journals, tiny journals at all times. Each of them have a different thing for all my different ways to track how I think but there’s still weeks that even though I have all of this organization, it doesn’t matter, it’s not going to get done. But in one of them, my main one where I keep all my day-to-day stuff, …
				For me I’ve always been curious about my symptoms because is this normal to feel overwhelmed all the time? Why am I so paralyzed? Why can’t I just do this one thing, it’s not that hard it shouldn’t be that hard.
				Or with inattentive, I want to get up and clean and have a whole day planned but I just feel like sitting, and I just sit there for hours.
				And knowing how difficult it is it kind of keep my attention especially at work, I like my work but I do get bored very easily. When I’m finally at a point where I’m feeling productive and someone interrupts that I’m just, I have my emotions managed enough that I do, I try very hard not to take it out on the people around me who are interrupting, but I definitely get frustrating with the fact tha…
				I’m really glad you made a point of remembering that and sharing that because we dint’ really get into that in this conversation I think in terms of we can do it, there’s just something that in our minds from the understanding intellectually to the action that is a part of this problem. Yes, we know that these are things but there is something that we don’t have as much agency over controlling as…
				I remembered a video I saw; I think it was about ADHD, something like that, and I don’t know if it applies to any of you guys, but I remember relating to it quite a bit. It showed this video of a girl standing and she was thinking in their head that this person has nice shoes, you should tell them they have nice shoes, tell them, tell them they have nice shoes, why don’t you tell them. And finall…
				I don’t know if it’s just a bad habit that I developed growing up, but I just don’t understand how people can know they have to do something and then just do it. I will be meaning to do something, and weeks will go by and it’s rare in those moments that I just start doing stuff. And it’s like I don’t want to stop because once I stop its going to be weeks again if I ever actually do it again.
				Oh 100%. I think you had mentioned whether it was like being a workaholic with school and going back and forth and having to stay up way late into the night to finish what you were trying to do. And that super resonated because that’s exactly what happens when I’m working specifically. And I work an hourly job so I’m not supposed to be working off the clock, but there’s some days when my focus wa…
				For me with TV and movies it’s always a struggle to watch something for the first time. After the first time I can watch it again because I know what’s going to happen so I can let my attention wander and come back. It’s always hard for me to get something started.
				It’s interesting that you guys say that. I’m going to get a little meta here so stop me if you don’t follow. For me focus isn’t always the word because focus is a matter of individual will. So if you want to do something then you can do it. But for me there was a disconnect for whatever I want to do, whether I was interested in it or not, it took so much inertia to get the ball rolling sometimes.…
				So, there’s that and then I feel like even when I’m focused, I’m not productive. Something that I struggle with even on medication is two things: I either have this intense writer’s block where I can’t get an email out and I can’t start the first word. If I finish the first sentence I can’t move on until I’ve perfected that sentence and it’s like push and pull.
			Finishing	I also really struggle to finish tasks, longer ones. That’s maybe not talked about as much, like if I think truly in a work context, I have many things that I haven’t started, and I’ve put off and I’ve hidden and have been trying to avoid or hid
				But then there’s also many projects that I’m like 60% done, 70% done, I’ve done the bulk of it but once it gets to documenting what I’ve done, telling other people what I’ve done. Anything that seem tedious to me or less interesting, I just stop. It makes it seem like I don’t do stuff because I only do things 50% and then no one ever sees the results.
				Every ADHD person has a graveyard of unfinished projects. Yes, exactly. Never to come back to, or maybe to come back to. Sometimes we come back, but a lot of the time either you’re too burnt out or something. Like I’m a crafty person, I do a lot of crafts. There are a lot of crafts that I’ve gotten into and started to work on, some progress but never finished, some crafts I’ve just done research …
				Sometimes I’m doing one thing and I think of something else, and I start doing that thing, I interrupt myself in the middle of doing something. I just go all over the place with doing even laundry to checking my computer and just going back and forth all the time. But yeah, things like that.
				The self-interruption is also a huge one as well and it’s much harder to catch when you’re doing it in the moment because you’ll be like oh, I’m going to make myself some rice and then suddenly you’re cleaning your entire kitchen rather than making the rice you said you were going to make. So your mind is just like well I need to do this thing then I can move onto this thing then you never do, yo…
				If I try to clean my room then I’ll remember something I want to do and then that also becoming a priority and the cleaning sort of just, I can go 20 minutes without actually cleaning and then come back to it and oh I’m still doing stuff. But every little thing I’ve been putting off becomes important as the main objective type of thing. It’s a bit annoying because you go on a track of little task…
				Yeah, you get one third of the way and then all of a sudden something else is there and when you’re looking back on the end of the day you think you’ve done a lot of things, but your main objective is only like one third done.
				In my mind it almost feels like being a workaholic, but it could also be hyperfocusing because it’s like this weird back and forth between going on my phone because I don’t feel like doing the work and going on my phone for several hours and then going back into work and really feeling the need to finish it. I work like really late into the night because I get distracted by my phone for too long …
		Contextual influence	Distractors	I do find that environment definitely plays a role. I find that depending on the environment I can be very easily distracted or more easily focused or hyperfocused. Especially if it’s a very cluttered environment which I often find myself in. My mind will kind of mirror that because there’s so much going on around me that my brain doesn’t focus on what’s in front of me because there’s so much els…
				For me it’s also very much like in my 9-5 I go in like bursts. I have a very repetitive computer admin-based job where I’m basically doing the same thing over and over again. I’ll be able to bang out like five or six of them and then I’m wandering. If it’s lagging, it’s not long enough for me to go onto something else. Sometimes it can go through instantaneously, sometimes it can take up to three…
				Just to add quickly to the environment part too, that plays a big part for me. I was lucky to have a remote job during the pandemic, but I still really struggled working from home because it feels like, If I see something like an object or a task that I rather be doing at that moment my body just moves to start doing it before I actually consider what I should be putting an effort towards. At hom…
				I know for me, whenever I have distractions, for example when I’m working if I get a message or something like that, someone’s messaging me because I work from home, it will be hard for me to bounce back to what I’m doing.
				would say in terms of focus it is very highly subject to my environment. In the wrong environment I can’t, it could be the lighting and distractions and things like that, and I can’t pay attention, like I can’t just keep my focus even when it’s crucially important that I do so. I do get super distracted and also if I’m supposed to be sitting still, that will be another way that it really affects …
				I think I’m better at that now, but it gets out of whack when my environment ends up changing, like currently right now I’m in the process of moving which is hell for me, and so my thought pattern and ability to use my coping skills are out of whack and so not everything that I used to be able to do to get back to attention helps me out. It’s kind of like a combo of all of those.
				My symptoms get worse when I think I can stay up all night and still function.
				I also have something kind of random that popped into my head, I don’t know if it applies but I’ve personally experienced in the daytime when I’m working, even when I get distracted its easier because I have more energy to manually focus my energy and my attention back on the thing, I need to pay attention to. But the more tired I get the harder it is to focus my attention back on the thing I nee…
				I find that technology, if I’m in an environment where there’s a bunch of screens nearby, that’s going to inhibit more of my focus on what I should be focusing on vs binging Netflix or something.
				feel like especially now with remote learning you’re literally learning from a screen. It’s an even bigger inhibitor right there and distraction really.
				Noises	So this one is kind of fresh on my mind, I took the GMAT yesterday. They give you noise canceling headphones, and I was good for the first couple hours, but then the air conditioner kicked on and it created some condensation and the dripping on the ceiling tiles was maddening. That derailed my focus for the better part of an hour.
					So similarly with the noise canceling headphones, when I had to the NBCOT which is the licensing exam for OT, I had a similar thing. The headphones just fit so tight, I guess that’s what made them the noise canceling, that with my glasses I started getting a headache that was distracting me. But there were other tests going on in the room, so if I took my glasses off I couldn’t see the screen, if…
					Things that influence my attention or the environment, I’m really sensitive to noise so I really struggle with the wrong kinds of background noise. If I’m reading something and people are talking, I can only hear, almost can see their words. I can’t read and tell myself the words in the page. So loud noises and those distraction, other people can just block them out and they just get their work d…
					But in the past, I’ve definitely hyperfocused but it’s hard to hyperfocus when there’s external things distracting me, whether that be people noises or whatever. Nothing’s consistent in my mind, location to location, it’s sometimes hard to tell.
					I’m glad you mentioned the not being able to write when hearing people speaking around you. My family knows I cannot text and listen to someone telling me what to text without texting what they’re saying whether they’re related or not. I just end up typing what they’re saying, so frustrating.
					This is going back to the other question, but I just wanted to say to P83 with the sounds, I could be in a room, I have a clock in my classroom and every day that clock could be in there but just one day all I can hear is the ticking of the clock, it’ll drive me crazy. Or I had a fish tank in my room growing up and I’d be fine sleeping with the fish tank in my room and then there’d be a night whe…
					I’ve found that it feels like, it’s not necessarily that I’m not paying attention to, there’s all these things going around like P126 was saying. It’s also like there’s all these things going around, and my brain can’t prioritize listening to the professor or listening to the person next to me chewing gum or the pencil scratching on my neighbor’s notebook or whatever, or someone typing or tapping…
					But I think a lot of my sensory symptoms kind of stayed the same, like being distracted by noises around. I remember when I was in elementary school, we were in the computer lab I always wanted to wear headphone even if we weren’t listening to anything because I could hear everyone’s mouse clicking and couldn’t focus. And I still have that similar issue, that’s why I have noise canceling headphon…
					You ever get the sensory integration, like if there’s a lot of background noise that you can’t process it? : Or the opposite, if it’s too quiet I can’t focus. Sometimes I need background noise, it goes one way or the other. Too much noise is too much. : It’s sensory overload. P81: My washing machine is going off right now and it’s distracting me from the conversation.
			Facilitators	At home I’m an absolute disaster at working but it was nice when my office reopened a few months ago to be able to go back in. It’s been a huge difference because there aren’t all those distractions where I move and start doing them. I actually have to consider and work to choose what I do before I do it. Obviously, the computer is still a distraction, but there are fewer in a regulated environme…
				And then for example this morning I had no distractions, and I was able to do eight hours of work in three hours. Because I was able to hyperfocus and there was ambient sound behind me, or around me, but they weren’t distracting, I was able to just listen to them in the background, but it wasn’t any direct distractions.
				and I have that right environment so I can occupy my mind so putting on a podcast or music or something that usually helps me focus on the task and not get distracted by other things.
				’s really weird because in my situation I thrive in the work from home. I freak out in office jobs, it’s so much constraint, so to be able to work with things in terms of needing time, time is like the biggest thing that always gets away from me.
				I agree I also like to work from home, I feel like the hybrid better though. I’m in the medical field and I like to do my hands on stuff in person, but when it comes to lectures and stuff I hate sitting through an actual lecture, I rather just watch my recordings on double speed and be done.
				Interestingly though, I don’t like silence, so I need to have a little bit of background noise, a little bit of light music that helps my brain. Doesn’t go into my thinking but goes into my concentration if that makes sense.
				I want to jump on that real quick because if we’re sharing that openly, that’s helped me tremendously. It makes it a lot easier for my brain to quiet down to focus on things that usually I can see how things interact with each other in ways I couldn’t before because my brain was going through thoughts so quickly that it was impossible to isolate them and think about it. But now I can figure thing…
				And I’m like coffee just calms we down, and I don’t like the fact that I have to rely on a lot of stimulants to feel like I’m doing something. I just noticed one thing that helps me in class is that I don’t bring my laptop, I just bring my notebook, I notice that I hyperfocus on the act of taking notes more than listening to the professor themselves.
				I don’t know if this is the direction we’re going with that, but like she’s saying not being able to prioritize external stimulus, I’ve tried to find ways to cut down on as much of that as possible. Like an itchy tag, I just don’t wear clothes that have tags anymore. Or sound, I have loop ear plugs because they cut down a lot of external sound, but you can still hear. And that’s made day to day l…
				Yeah, that’s definitely the solution that I’ve come to as well. I also have loop ear plugs but these headphones that I’m wearing right now are active noise canceling so they send out, I don’t know, I don’t know how it works, but it cancels the noise really well. But I am still able to hear the professor and I’ve gotten an accommodation to be allowed to wear them in class and during tests and stuf…
				Fidgeting/moving	There are times when I absolutely know that I need to be focused and I absolutely know that I need to be paying attention, and my brain, it’s like I just can’t. I have to kind of, I try my bet to be transparent, especially like at work. So if I’m in a two hour long meeting and I’m not doing much of the speaking myself, it’s more that I’m having to sit and listen, and the speaker is monotone or we…
					Whereas with the right environment, a lack of distractions, someway for me to keep busy with my hands. So like I have some fidget toys, that’s how I’m paying attention right now. Or I’ll sit and I’ll knit and do something to keep my hands occupied. If I have some way to physically occupy myself than I can pay attention mentally or vice versa. If I have a physical task that I’m supposed to be doing
					I have a lot of musicians in the family, and I’ve adapted to crocheting and embroidery and all sorts of little craft stuff that I can do in that environment.
				Pressure	. I really need a lot of pressure, deadlines, timelines, stuff like that in order to sort of get my mind in the right place for me to accomplish daily things that are important.
					And then also, I guess it also just leads to schoolwork and whatnot, I definitely leave it for last minute and then finally decide to work on stuff.
					I would kind of agree, as much as I hate to say it, the environment that helps me focus is the oh crap, I have an eight-page paper due tomorrow environment. And that doesn’t really work because that’s the kind of rolling the dice if you’re going to get that in in time or get a quality paper in on time so it gets me working but to what end. If I could find a way to replicate that without some of t…
					Yeah, I find that deadlines are a huge one for me too. And doing stuff in groups with other people so it forces me to actually do the stuff and not being on my phone or in my head. So it’s a coping mechanism for me, for example I cannot exercise by myself or at home. For example, I do running because you have to move somewhere because I would never be able to do it at home for more than five to t…
					I would say in terms of hyperfocus in school I would do this a lot, if there’s a time crunch if there’s pressure, I would do something for hours on end, I would forget to eat or use the washroom or things like that I would do that really often. I think pressure really mobilizes that hyperfocus.
					. Because I had started classes and I’m like I’m not doing that well, I’m hitting this wall here where deadlines are coming up and again, I’m going into that hyperfocus where you can write a paper in a day.
				Sleep/time of day	So I’d say it definitely depends on where I am, it depends on the time of day. Certain times of day I’m able to focus more easily than others.
					For me with the hyperfocus I’ve found to evoke it, the way I found to do that is if I’m already awake I can take a shot of the strongest coffee I have and that will get me a good couple hours of hey, I can get this essay done. The other two ways are it can either be right in the morning right when I’m very awake and the rest of my brain hasn’t woken up yet. Or at the 3:00 in the morning and I’m s…
					I also have something kind of random that popped into my head, I don’t know if it applies but I’ve personally experienced in the daytime when I’m working, even when I get distracted its easier because I have more energy to manually focus my energy and my attention back on the thing, I need to pay attention to. But the more tired I get the harder it is to focus my attention back on the thing I nee…
		Compelling task	One thing from different communities that really resonated with me was the idea that, especially on the inattentive side, that if a task, it’s like a check list, where if a task doesn’t meet one of these four criteria and that was urgency, interest, challenge, or something being novel or new. Once I learned those four, I was like Jesus Christ, like everything I struggle to do on a day-to-day basi…
			I feel like I’ve learned only recently that of course video games are extremely stimulating, they hit all of those points in the NICE acronym.
			I mostly struggle with starting tasks that don’t fulfill those NICE requirements or things that I’m struggling with, I also really struggle to finish tasks, longer ones
			Engaging	So sometimes if I need to do something that’s very important but it’s not really engaging, I would much rather do something else that is very engaging but not too important.
				I mean, I know this is pretty common but when something stimulates me or is interesting to me then yeah, I’m not going to stop doing that thing.
				For me it’s dopamine related. At the end of the day this is like a dopamine issue, well partially. So if something, if I’m getting that dopamine I can stay focused. If I’m not getting that dopamine I can’t. What that translates to is it something I find interesting, is it something I find engaging, things like that.
			Interest	And obviously the topic, there’s some topics I can get into and hyper focus more easily than others.
				I think mine is very similar to the last answer, I definitely can focus if it’s something that my brain is interested in. Which has been a funny kind of trial and error of figuring out how I can make boring things a little more fun, to where I’m able to kind of focus more and do those things easier.
				I mean, I know this is pretty common but when something stimulates me or is interesting to me then yeah, I’m not going to stop doing that thing.
				whatever chemical reaction is happening there, that is getting me to focus on it to the extent. Then I can produce a lot of work in a very short of time and it’s going to be high quality. If I care about something and am interested in it, I can do great work. And if I don’t care about it, like my dishes, there is nothing on this planet that will get me to, I mean I’ll do it every now and then, bu…
				There are times, I think like most of us, I can focus extremely well when I’m interested in the topic.
				I have to do stuff which I like, like I really like them, and I’m not bored with them so that’s also a huge problem in life because not everything is going to be something entertaining. So when I went to university I had to really think about the subjects I will have there because I wouldn’t be able to pass most of them if I didn’t generally be interested about them. So sometimes when I have to d…
				Sometimes I’m an expert at paying attention, I’m that classic, when I’m doing something that I love doing, I love my job so I can really focus on that. Or if I’m doing some activity that I enjoy I can focus on that,
				When I was younger it was reading books, with anybody interrupting that, I have a very vivid imagination so people trying to talk to me when doing something like that.
				For me it’s dopamine related. At the end of the day this is like a dopamine issue, well partially. So if something, if I’m getting that dopamine I can stay focused. If I’m not getting that dopamine I can’t. What that translates to is it something I find interesting, is it something I find engaging, things like that.
				But you’re so right, it is interest and dopamine related. You can go on those late-night things.
				would say. If I have something to get done, I have no choice, but the thing is I’m also invested in it and getting every detail perfect. So that’s also what helps me hyperfocus, I can’t unless I’m actually invested in the end goal. So if there’s some degree of creativity involved in it there’s a lot of room for me to kind of do what I want to do. But at the end of the day, it’s just like whatever…
			Novelty	I think that he also said that people with ADHD have a novelty based nervous system. So it sound like we’ve all been saying, if it was something new or interesting or moving my focus to different things is easier, necessarily.
				For me, I can’t control when I’m going to want to pay attention or hyperfocus. If it’s, the novelty is a big factor, but even if it’s something really important at work I can sit there and tell myself I have to do this, I need to focus, until it gets down to the last minute where I’m rushing, I usually just put it off. But for me it’s really the novelty of the thing and the more I have to pay att…
	Emotions	I didn’t realize that my mood is very heavily connected to executive dysfunction. If I don’t take my medications, I actually am a lot sadder and when I’m on them I actually get a boost in terms of, it’s more than just being able to do something, but I feel good about doing these things.
		Emotional lability	I feel pretty similarly with regards to my emotions, like they’re kind of all over the place. A lot of time’s I’ll have meltdowns, especially when the mask drops so to speak.
			I think that question has a lot of feelings behind it. I’ve been married, I’ve been divorced, and all that was before my diagnosis as I’m still learning and navigating this. I don’t want to say I was an angry child, but I would get angry easier. That was one of the things they actually asked me in my assessment was did I have violent outbursts as a child. I was like that’s an oddly specific quest…
			And so my emotions definitely fluctuate a lot, that’s also because I’m diagnosed bipolar as well.
			Sometimes yeah, I hyperfocus on things that are beneficial or that I’m enjoying but I’m most likely to hyperfocus on a daydream or something that’s not fulfilling to anything, or sometimes I’ll hyperfocus on an emotion and it can be a negative one. It’s a really bad spiral. Like I have other things going on, but that’s not quite exactly it. Like I have a mood disorder, but a swing doesn’t usually…
			And in terms of emotions fluctuating, they definitely do. Whether that’s just me whether that’s my lifestyle I’m not sure, I go up and down all the time. I think relating to the ADHD, it’s not so much emotions, more just reactions. If I’m feeling really depressed and low and miserable, I’m going to be depressed low and miserable. But if I’m feeling healthy or happy or normal, then that can just s…
			But anyway, back to this question, I also relate to that very intense emotion. So if I’m low I’m going to be really low and if I’m high I’m going to be very high. And at one point I was taking a stronger dose of my stimulant medication, and something was off, my moods were all over the place and I was trying to figure it out. I wen to one psychiatrist and he gave me medication for bipolar disorde…
			I’ve never felt better in my life, and I think the struggle is, for me, ADHD has always come with a lot of anxiety, and I don’t know if that’s, I think there’s a lot of factors. I think the anxiety of trying to keep up and also just the intensity of emotions, and also the hyperactive thinking, it just is a perfect storm. Also, once you throw a stimulant in there it’s just miserable to have anxiet…
			I think that sometimes, I don’t know whether I perceive it this way or if it’s true, I worry that my emotions are too intense for other people. I relate to the word vomiting if I’ve been alone for too long. Thankfully I have great people in my corner, but I perceive myself as being exhausting to others. But maybe I’m just exhausted with myself because it’s exhausting being in my brain.
			But the emotions fluctuating, a few years ago my psychologist thought that I had borderline because my emotions would fluctuate so much, and I was in a depressive episode. But when I look back now on it, it was just ADHD and anxiety.
			I think for me it shows up again with the intensity of emotions.
			So I have always had, like growing up, everyone would always be like are you bipolar and things like that, basing it off the not accurate description of bipolar. But just my moods would change multiple times a day. I would get mad at the drop of a hat. I also have RSD so any hint of rejection, sometimes even in playful situations it just devastates me. I’m still working on how to deal with not le…
			I think that I have a lot of fluctuating emotions and it’s a real pain a lot of the time. Because I can be doing anything like having a fine day and then get an email or a text message or see something that I just spike right up, and I just can’t get back down and regulate really quickly. It can be difficult depending on what it is and what time of day it is. If I’m in the middle of getting ready…
			Flash forward to when I was medicated, when I was on medication, I was very aggressive and also depressed at the same time that depending on which day of the week it was because they didn’t tell me I was supposed to take it on Saturdays and Sundays too. So for a while I was very aggressive and depressed. They did do that and then I was less aggressive, more depressed, so then they switched my med…
			I’m very emotionally volatile. Something will happen and it’ll be like this is literally the best day ever or something else will happen and I’ll just be so sad that I cannot stop crying for five hours. And it’s very little things that set me off, the other night just a week ago I lost the remote that turns off the string lights in my room and I just got progressively more agitated, and I was kin…
			I just want to say for the record I was also having temper tantrum in my room as a 16-year-old, but I was not medicated for another year or two, so.
			I feel like it totally leaves out the emotional experience of ADHD, the realty intense emotional ups and down, the rejection sensitivity. At least for me, that’s the hardest part of it is the emotion.
			Public school was a nightmare because I was a huge crybaby all the time. Especially after the age of twelve it got really bad. Anything that was confrontational started triggering those emotions. They still happen now, I think medication has helped a lot, but especially when it’s an in person negative experience, emotions can be really difficult to control when it’s a particular trigger and it’s …
			As a kid, when I turned 13, and I’m going to talk about menstrual cycles for a minute just to give everybody a warning. I started my periods around twelve thirteen so pretty early and that’s when these symptoms, the crying, the uncontrollable crying began. And I went on birth control pretty early and that seemed to trigger just general depression. That’s what I think has changed for me, as I’ve g…
			Oh, emotions. Oh yeah, a rollercoaster. Anger becomes sadness, so if you’re angry enough you’re going to start crying especially because of rejection sensitivity. If somebody said something really mean to you, you’re going to get angry and you’re going to cry about it.
			I think speaking to one kind of relationship would be family. I think with friends it takes more to get a reaction out of me. But my family has known me for, they’ve known me since I was born. I think I’ve learned things from my parents too. So that’s what I chucked up to, I chuck up my anger management issues to my dad and we basically spit ball each other in this volatile, it’ll be a very volat…
			Or it’s really common because it’s oh well, that’s me, she’s kind of emotional sometimes. So I feel like I get easily dismissed because, just in other people’s defense maybe I cry wolf a bit, not intentionally, but because of that emotional dysregulation then when something is serious or severe I feel like it’s not taken as seriously.
			All or nothing	And so, my emotions can go from like nothing at all to all of a sudden I’m not able to maintain that mask anymore and it’s like a thousand miles an hour all hitting me at one time which turns me into a blubbering wreck. I can’t really verbalize what it is that I’m feeling which frustrates me even more because I can’t put the words to what I’m feeling and then it makes me feel like now everybody’s…
				For me I would say I definitely struggle with my emotions because I feel very all or nothing, like I either feel a lot of emotions very very intensely or I feel just kind of, I guess neutral for lack of a better word. So when they do come in it’s really overwhelming and I feel completely taken over and controlled by them. I’m not really sure what to say beyond that, but that’s kind of my relation…
				I learned about masking today, we were talking about anger and emotions and stuff. Usually this is what you get, and if I get far enough down the road then I just go from 0 to 100 and now that I’m hearing about your experiences I’m starting to maybe recognize that as maybe a masking behavior and something that I should think about and find a more healthy way to express vs just trying to cover it …
				Going off what she said, it’s in my head and I know I exaggerate things in my head. And I know I’m making things worse than they are but sometimes I can’t tell what I’m making a bigger issue or if it truly is a bigger issue. An appropriate reaction or trying to figure out how I should feel instead of just going from zero to one hundred on my anger or instantly getting hurt, so just trying to figu…
				Is it like a switch for you? Sometimes I feel like even with that playing around stuff it’s like I know you can’t do this but it’s something that just kind of clicks and I’m like oh, now I just can’t get away from that feeling.
				I don’t feel like it affects my emotions too much but apparently my wife says I’m pretty even but if I get frustrated and angry then I’ll bottle it and it doesn’t bother me until that little thing and then I’m straight up, there’s no graduation. Other than that, I don’t think I’m too bad.
				I think for me emotions in general is binary. I’m very distressed so that can encapsulate being angry or being sad and crying or whatever. Occasionally I’m very excited about something and I’m super engaged, and you can see it in my face.
			Can't express emotions	What I can think of right now, when I was younger, like child and teenager, I had problems with managing anger, so I guess being very impulsive. And I got into fights with friends, parents, siblings, and it’s changed. I became really cold to the outside world, but it transformed to inner anxieties. So I stopped showing my anger to the outside world but I kept holding it in myself so I wasn’t spea…
				I feel like sometimes my emotions are very strong, but it doesn’t appear to anyone else, but I tend to overthink it and try to hide it when there’s nothing to hide.
				Yeah absolutely, and that feeling of people not understanding how you’re feeling I feel that all the time, my emotions are kind of like, it’s like that whole duck thing, swimming along water and they look totally calm but then their feet are going like crazy propelling them along. I have lots of people tell me when I’m like oh man, I’m so awkward, I’m just ridiculously awkward or that was really …
				I’ll just echo part of that too, I mean it’s probably I part because the environment, I’ll just be kind of short about it, the environment I grew up in really kind of caused coping mechanism to be kind of introspection, withdrawing in, regression if you want to get all Freudian. So for me, I definitely will second that, a lot of times that kind of duck on the water thing where people are like oh …
			Can't hide emotions	I feel like I tend to have a lot of emotions, well maybe not more emotions than other people, I have a harder time controlling them or not expressing them with other people.
				And another thing, I can’t hide my emotions very well. My mom’s like you’re an open book and I’m like I know, my brother’s the complete opposite, you can’t tell what his emotions are. I would suck at a game of poker. That’s something I wish I was better at, but I guess I can’t.
				I think emotional dysregulation is really common for me. That sort of ties back to impulsivity. Often if I’m hurt or sad or disappointed those emotions come though pretty strong and pretty quick, and sometimes I struggle to not express those emotions so freely, especially in professional environments. P139, to your point, it’s sort of funny because its two-fold, if I’m caught in the moment, I can…
			Negative emotions	So, a lot of that frustration and self-anger, and at times when the things I should have been doing have been very important that’s resulted in, I have not diagnosed depression but depressive episodes, so feeling that swing of emotion.
				I’ve never felt better in my life, and I think the struggle is, for me, ADHD has always come with a lot of anxiety, and I don’t know if that’s, I think there’s a lot of factors. I think the anxiety of trying to keep up and also just the intensity of emotions, and also the hyperactive thinking, it just is a perfect storm.
				It makes me incredibly frustrated because it makes me, I know sometimes what I want to do and I know how to get there but sometimes when I’m trying to do it, it doesn’t go the way that I think it’s supposed to. If I don’t understand why something doesn’t work, I just want to throw it and give up there.
				Yeah, frustration and anger is definitely something I struggle with because of ADHD, I think that’s the cause of it at least. : Yeah, frustration and anxiety, I think because of ADHD, but also, I don’t know how to separate from the more common comorbidities like anxiety and depression that were mentioned with ADHD because I think that it’s genesis was ADHD to some extent. And then it kind of adds…
				I always attribute the fact that I have anxiety, or at least have been diagnosed, to the fact that I think that I developed it kind of as a coping mechanism. I’m going to impulse purchase, but hurry let’s be anxious about money, so now we have two problems. Uh oh, I should check my bank account before I do that because now I’m anxious about having enough money.
				I agree, there’s a lot of emotional aspects that I didn’t even realize were associated to my ADHD that just aren’t common knowledge or included in the general diagnosis. Facilitator: Do you have any examples of that? : Similar to what P92 was saying, a lot of times I thought I had anxiety or depression, but it was actually just very associated with my ADHD. And specifically, I guess I would get a…
			Not expereincing	Quite a few years ago I was diagnosed with severe clinical depression, which I think now either was a misdiagnosis or was way over mark and maybe it does play a factor there somewhere. It’s hard to sus out how my emotions are affected by that vs ADHD specifically. I think it does, I feel muted very often, and intellectually I now the emotions I’m supposed to be feeling or portraying so I got pret…
				For me I would say I definitely struggle with my emotions because I feel very all or nothing, like I either feel a lot of emotions very very intensely or I feel just kind of, I guess neutral for lack of a better word.
				I just feel paralyzed like I shut down completely, all the emotions are just gone and I can’t do anything anymore.
				Or times when I’m just kind of numb. You just wait until one of those emotions hit, you’re just kind of apathetic to whatever.
				Also, they are strong and short, like for example when I get mad about something it will feel like really intense for five to ten minutes and then I can almost forget that anything happened.
				Yeah, I think same. I’m a very even person and I actually do think the ADHD has some kind of effect on that in a little bit because I think for, there are a lot of little things that might bother me in the moment but then my attention will switch so quickly to something else that I forget that something was bothering me. So it kind of has to be, for me at least, to really have a provoked emotiona…
				I don’t really know if there’s anything really significant when it comes to my emotions, I can’t really tell.
		Alexithymia	I would like to say about emotions, I just had an episode yesterday. It’s just like sometimes I don’t even know what I feel. I’m like why do I feel these? I’m more of a logical person and I don’t really validate emotions so then it just comes out and is a mess. I don’t even know what I feel, I have to start asking myself questions to even understand it. Emotions is such, I would say as you grow y…
			I can’t really verbalize what it is that I’m feeling which frustrates me even more because I can’t put the words to what I’m feeling and then it makes me feel like now everybody’s looking at me and they’re probably judging me because if I don’t know what’s wrong with me then why in the world am I upset? And it just turns into this absolutely train wreck of going around and round and round.
			It feels like something I felt a lot more when I was younger, especially feeling like emotionally volatile and not really understanding why. As a younger person not really having any name for that or frame of reference for that, but it’s something that I don’t have as much now, having done a lot of work.
			That was one of the things they actually asked me in my assessment was did I have violent outbursts as a child. I was like that’s an oddly specific question, but yes. I think, at least when I was younger, I had a hard time finding the words for how I was feeling or explaining myself. And so as an adult communication is very important for me and I try to be more effective at it and understanding m…
			And within my personal relationships I think people are more aware of that stuff now and I’m pretty aware of how I’m feeling, of how I’m reacting to something. Maybe not the feelings themselves, I think I may also have alexithymia so it can be difficult to pinpoint what the emotion is, it’s just good or bad really.
			I feel like for me with emotions I tend to process it in more of a delayed way because I tend to keep it on the inside and internalize it so when something bad happens I just kind of acknowledge that it’s there but it doesn’t hit me until maybe before I go to sleep and I’m just crying and I just remember everything about my day that’s lead up to why I’m crying. Throughout the day I just feel very…
			Anything that was confrontational started triggering those emotions. They still happen now, I think medication has helped a lot, but especially when it’s an in person negative experience, emotions can be really difficult to control when it’s a particular trigger and it’s not something that you can always expect. The way I’ve always described it is that somebody has lit a match and your nerves and…
			To go along with that and this idea of how does my ADHD affect my relationships, people really struggle, at least in my life, with that. With that idea of I need time to process what’s happening or I’m really emotionally overwhelmed and I don’t have great control over my own actions right now, that impulsivity’s higher. It’s really hard for people not to feel like, it’s running away or you’re ign…
			I’ve gotten, I think when I was younger, I had a really hard time articulating emotions and feelings so it would just result in crying, but as an adult I’ve gotten a lot better at being like I’m having a really emotional response, what’s happening, and able to talk myself through it.
			For me I honestly don’t know, I feel like I have trouble knowing my emotions.
			Time to process	I feel like for me with emotions I tend to process it in more of a delayed way because I tend to keep it on the inside and internalize it so when something bad happens I just kind of acknowledge that it’s there but it doesn’t hit me until maybe before I go to sleep and I’m just crying and I just remember everything about my day that’s lead up to why I’m crying. Throughout the day I just feel very…
				he way I’ve always described it is that somebody has lit a match and your nerves and your brain are the fuse and something in there is on fire for a while. And then after a few days I can more safely think about the trigger, it usually takes a bit of time. I actually tell people it’s like hey, something about this is bothering me and I’m going to need about two days and after that I know I’ll be …
				To go along with that and this idea of how does my ADHD affect my relationships, people really struggle, at least in my life, with that. With that idea of I need time to process what’s happening or I’m really emotionally overwhelmed and I don’t have great control over my own actions right now, that impulsivity’s higher. It’s really hard for people not to feel like, it’s running away or you’re ign…
				I went on a trip with my best friend, I was going through a hard time in school, and she reached out, we stayed at a hotel, she took care of me out there. However, we had an issue with the car and one of my biggest pet peeves is I hate being embarrassed and I hate when cards get declined. People don’t understand why I get so embarrassed but it’s an emotion I cannot control. So we ended up having …
		Rejection sensitivity dysphoria	Expereince	I was actually an actor, I tried to do that professionally and it’s really difficult when you have that. I don’t think I realized that it wasn’t normal.
				That’s one of the things, learning more about ADHD stuff, it’s one of the things I stumbled across. Well, that’s one of the oldest deepest signs up to now, absolutely. That hyper fear of rejection. I have very distinct memories from preschool to this past weekend, lots of them.
				That’s probably one of the biggest struggles for me is emotions. With rejection sensitivity dysphoria, I struggle with that a lot.
				I experience it a lot and I don’t really know how much, like what to say about it, but I’ve always experienced it and just thought that that was something wrong with me for it. But that’s just always been how I’ve been since I was little, always my family saying I was too sensitive, that I needed to be less sensitive about things.
				Anyways, I know rejection is something that is kind of a thing for me in part because I can recognize, I know the stereotype of autism or ADHD or a lot of mental illnesses are Sheldon Cooper types, but I can recognize similes, metaphors, sarcasm, all that jazz just fine. That’s not the problem, the problem is why. I don’t know if I’d put a label on it like X does, I just kind of think I’m really …
				And now it’s not totally an emotional thing, because I still have issues with focusing and getting work done, but it’s a lot more of an emotional aspect now with the rejection sensitivity and whatnot.
				On that note, this is sort of a bit of a segway from the question, but I actually find it frustrating sometimes because there’s absolutely this element of rejection sensitivity dysphoria an the ruminating on negative things but at the same time I feel like because of that when I should be rightly horrified at something I get gaslight for it.
				Subjective expereince	It’s literal pain for me, I literally feel it in my chest and it hurts.
					I also have RSD so any hint of rejection, sometimes even in playful situations it just devastates me.
					Yeah, like we’ll just be joking around and as soon as the slightest hint of rejection and I’m like it’s done, it’s over. I already know I’m sensitive and emotional, but this is just a completely different level because it’s things that I know, I know he can’t go to work with me, I know it’s not plausible, it’s not realistic. But the fact that just being told that it’s like, we’ll be playing aroun…
					The description I have earlier is how I describe that experience. There’s something that sets a particular thought pattern on fire and makes it dangerous to travel down and then if I leave that thought pattern alone for a couple days and then rationally discuss it and explain what happened.
					That’s a great way to describe it I think for me, P144, it’s often feeling like other people hate me for no reason, no apparent reason. I see X you’re laughing, and I love how much we can all relate to each other. Sometimes I think that this person called somebody on the telephone, but they didn’t call me, I’m the worst human being on the entire planet. And that’s not what anyone intended but it’…
					So that kind of thing I suppose happens where oh, I’m not good enough or something, so that’s kind of how I feel.
					Anger becomes sadness, so if you’re angry enough you’re going to start crying especially because of rejection sensitivity. If somebody said something really mean to you, you’re going to get angry and you’re going to cry about it.
					Ruminating	Even besides social situations, just doing something wrong or making mistakes, you kind of dwell on it and sometimes those painful RSD feelings kind of come in. Again, a lot of people were saying for the stupidest reasons or just random things which is really just a fight or flight coming in for fun, I guess.
						Is it like a switch for you? Sometimes I feel like even with that playing around stuff it’s like I know you can’t do this but it’s something that just kind of clicks and I’m like oh, now I just can’t get away from that feeling.
						Very quickly definitely, usually because of something they said that happens then I start to really hyperfocus on and really knit pick and over examine to the nth degree if you will.
						The description I have earlier is how I describe that experience. There’s something that sets a particular thought pattern on fire and makes it dangerous to travel down and then if I leave that thought pattern alone for a couple days and then rationally discuss it and explain what happened.
						I don’t know if these are related but I feel like thinking back to rejection sensitivity dysphoria, sometimes with that if something bad happens to be I’ll sit and thin about it for an extremely long time and nit-pick it and replay it over and over again to the point where people are like, a lot of time has gone by, it’s not that big of a deal, let it go, and I’m still sitting there pondering eve…
						On that note, this is sort of a bit of a segway from the question, but I actually find it frustrating sometimes because there’s absolutely this element of rejection sensitivity dysphoria an the ruminating on negative things
				Triggers	Exclusion	So when you see people together in pictures who you’re part of that friend group and you’re like “oh why wasn’t I included in that”.
						And sometimes it’s literally over the stupidest thing, like I probably wasn’t even supposed to be involved but the thought that they didn’t invite me or think to invite me. It gives me that same, no matter what scale it’s on, it’s the same amount of irrationality, a lot of pain.
						Even if it’s something stupid, like two coworkers got coffee and didn’t invite you, and you’re like ahh. I was clearly working, and they wouldn’t invite me because I was literally busy and don’t interrupt what I was trying to finish. Btu at the same time it’s like, it still hurts, I think. Or it happens a lot, I don’t have this as much now, but if you have a larger friend group and other friends …
						I used to be, not like extreme sadness, but I really really didn’t like being excluded from thigs. Kind of going back to being able to look at things from different perspectives, I’ve realized that not every time, but a lot of times when something happened where I was excluded there was a reason for it. There was one time that I was taking this class for a week and everybody else in the class was…
						Sometimes I think that this person called somebody on the telephone, but they didn’t call me, I’m the worst human being on the entire planet.
						But if I do randomly hear that my friend is hanging out with someone else for some reason, I feel really insecure for some reason, like I thought you were my friend or something. It doesn’t make any sense because of course my friend is going to have other friends.
						When it happens to me part of my brain or myself knows I’m having a dipropionate reaction, but I can’t stop it. Two of my friends, my roommates were having a conversation in the room the other day. Just because I wasn’t a part of the conversation my brain was like they’re talking about you or they don’t want you to be part of the conversion, time to be sad. Even though I wasn’t even in the room a…
						Sometimes it hasn’t been out of proportion for me, usually it is, for example, first of all I regret going to prom. When I actually did go to prom there was this girl in my high school friend group who just didn’t like me for no reason. Social awkwardness or whatever I didn’t give her a reason to not like me. She organized the prom table where everybody was going to eat and there wasn’t room for …
					Negative feedback	I’ll say that RSD, a big area since we’ve already had comments on relational, it really affects me at work. I have a really hard time accepting feedback especially because I’m so earnest in my work and I’m very passionate about what I do. And so when I get feedback I know I can step back and consciously, well after the fact and see well that probably wasn’t a big deal, they were trying to help me…
						Even besides social situations, just doing something wrong or making mistakes, you kind of dwell on it and sometimes those painful RSD feelings kind of come in. Again, a lot of people were saying for the stupidest reasons or just random things which is really just a fight or flight coming in for fun, I guess.
						I would say on that note, criticism is a big thing for me. If I do something wrong, then it’s the end of the world. I may automatically assume that maybe people are being nice to my face but in reality, they actually just hate me and they’re just being nice to my face. I struggled with that a lot. I’ve gotten better at it, and it was touched on, I learned to do things by myself so that if I want …
						I don’t know if they’re directly related but yes 100% that exists in me; huge, huge fear of rejection. I don’t know when that would have started, probably not, socially a little bit in the middle years, middle schooling years. Bur rejection I guess from teachers, very much when I didn’t meet the grade and wasn’t accepted into the advanced class or separated from my peers because I was in the clas…
						Especially academically, I was high performing but at great cost and whenever I didn’t live up to that I would just spend a whole week recovering and it made people think I was high strung or felt superior but no, the opposite. I just felt like I wasn’t enough every time I sort of fell short of my own or my teacher’s or my parents’ expectations.
						But at the same time, I would say especially with negative emotions, I ruminate a lot. Anytime I’m criticized at work, or I think something’s unfair I get really, if I think something’s unfair holy crap, I get really sucked down that drain and I get really hyperfocused on that, more than necessary, especially if it’s something that’s minor it can ruin my whole day. So that part I struggle with.
					Rejection from loved one	”. Or a partner not responding to something enthusiastically, or all of those little things.
						But sometimes even if we’re joking, I’ll ask my boyfriend to go to work with me and obviously he can’t so when he tells me no, I just take it so personal, like why is he telling me no? Even though I know he has his own job and he’s not allowed to come. Things like that. P94: Is it like a switch for you? Sometimes I feel like even with that playing around stuff it’s like I know you can’t do this b…
						A good example, and this is to just illustrate the point, I’m in college now and I graduated high school, well I’m about to graduate, so I graduated high school about four years back. And back in high school kind of drifted away from me, not because she was mad at me, but just because it’s high school and people go to different colleges, they live their lives, it happens, whatever. But back then …
						Or other times it’ll be like someone takes a little too long to answer my texts and oh no, they hate me, and I’m just going to keep crying.
						There was one little thing I wanted to add. When I was still in high school and getting diagnosed, one of the things, one of the ways that it kind of affected me to have this rejection sensitive dysphoria is my mom would say something in what she considered a neutral tone, but I heard some sort of hint of rejection or hint of disappointment or hint of anger or something negative. I would freak ou…
					Social media	Can I just add that I would mention that I really experience this with social media and with online communication because when you’re not in person people I have problems to, I don’t know, not take anything personally. And I feel like such a hypocrite because I hate things which I do myself, for example when someone just reads your message and doesn’t reply instantly, I don’t know, not putting en…
						I like being involved with online communities where I can post stuff and get help from it. Specifically, I’ve posted several times on the ADHD subreddit and sometimes I get replies, sometimes it gets deleted immediately by the automod and I start crying.
				Response	Yeah it gives me a feeling of after one small thing I’m all walking on egg shells trying not to do anything else bad and it makes me super anxious and just more awkward and probably more problematic than if I didn’t feel that way.
					Avoidance	I absolutely do, there’s been so many times when I’ve typed out a comment or a response to something online, typed the entire thing out and thought “no if I write this they’re going to think I’m stupid, they’re going to think I’m mean, they’re going to hate me” So delete it and then move on, I don’t end up responding to anything because I anticipate that it will be taken poorly.
						In terms of relationships, it’s definitely impacted those as well. My entire life I just assumed that people didn’t want to be my friend and that I was just not a good friend to have. And even as an adult I have, other than my husband, I have one consistent friend that I’ve been friend with for years. And other than that, I have workplace acquaintances and things like that, but even maintaining f…
						And maybe it is because of distraction, and we pick up things other people aren’t paying attention to, I don’t know. That can also be a flaw for me because what ends up happening is I notice a slight change in someone’s voice or as I’m telling them about something that I’m really passionate about or that I’m really interested in all of a sudden, I notice that their attention drifts and that they’…
						Probably not the best of ideas, but I don’t put myself in social situations so I don’t get excluded.
						And into adulthood, it’s massive. I’ll avoid doing just about everything because of the rejection. I don’t put posts on Facebook because I care too much about what people think so therefore it’s better to not do it. I’m avoiding applying for jobs right now for work because I know that I can’t handle the rejection and I just don’t have the resilience to go through that. I might get a job, I might …
						I really feel what X's saying. It manifests as avoiding situations where I can be rejected. So I will avoid that situation completely so I don’t feel it or get it. Especially what she’s saying with jobs and academic validation, I will, if I know I’m not going to win something I will just not do it. Or if I lose, I will try to convince myself that I didn’t care about it in the first place. So havi…
						Definitely what everyone else has said about avoiding any opportunity to be rejected or just judged in general honestly. Just not about it. But then what P76 said about specifically going toward things where I know I’ll be successful and then just once I don’t do something well the first time then that’s it for that thing. Just because it feels so terrible. Especially academically, I was high per…
						I mean, I’ve never connected this to my ADHD before, but with everyone talking about relationships, now that I’m thinking about it, I’m 29 and I still just feel like intense shame and the big rejection feeling about the fact that romantically I’ve never got any attention, like I was never asked anything, I was never asked out, anything like that. And it felt like I was rejected without even tryin…
						Also feeling like people are pushing you away but then I feel like, then I start pushing people away. If me and my friend had plans and she had to change it and I just take it so personally even if it’s something, nothing personal, like her work schedule changed or this or that, it’s just, I don’t even know how to explain it, I either get defensive or I just kind of just shut myself down from peo…
						Yeah, I definitely agree with P109, there’s a lot of it based on experiences and I think it kind of goes also with being what we talked about earlier with emotions, that there is a more sensitivity to emotions that’s in play. But a lot of it learned, especially with thinking when I would have interest or I would have intensely and I think that intensity and also that, it was from extreme intensit…
						I was going to say from my experience, I’ve only experienced rejection sensitivity towards people I care about because I would spend more time reading into their words. Otherwise for social event if don’t get invited I guess I don’t care too much because I start picking up hobbies like video games and sometimes I think about like would I rather be invited to this social event, be there, and have …
						In my experience with rejection, I feel like a lot of the times it can make me self-isolate if I feel like someone has excluded me over something trivial, I’ll just push myself away farther. Or it can make me kind of irrationally be super sensitive to other things after that that they do that I’m like, oh, that’s definitely goes along with the fact that they hate me or something.
						My healthy, when I’m in a good place, this can tie to manic-depressive cycles as well, like I want to share but when I’m unhappy I’m highly avoidant and don’t want to talk about anything because that’s my coping mechanism for feeling like something is hurt or problematic. Instead of addressing it I’ll go around it.
						I definitely feel the rejection sensitivity dysphoria. I remember this moment and this kind of stood out because everybody was talking about their school experiences. I remember when I was in dance in eighth grade or whatever, I was on dance team and this one girl could not make the final performance for the year and it was supposed to be our biggest one. And I remember this girl throwing an abso…
						And you often make really big decisions based on it that are life changing, like never going back to dance. The older you get you look back at some of those and are like oh my God, I should have like screw those people, I should have gone back to dance or whatever it is. You make these big decisions because of it and especially if you’re undiagnosed at the time you don’t realize that’s what’s hap…
					Coping with RSD	It feels like something I felt a lot more when I was younger, especially feeling like emotionally volatile and not really understanding why. As a younger person not really having any name for that or frame of reference for that, but it’s something that I don’t have as much now, having done a lot of work. Having those really volatile and extreme emotions, like okay cool, people don’t want to talk …
						And I know that doesn’t happen every time but there have been enough times where I’ve been able to look at it and been like okay, there’s a reason why that didn’t happen so next time let’s just think about that instead of automatically getting upset and teaching myself to do that over time has made me not really care as much about it. That’s something also that I would assume is very personal to …
						I guess I’m more thankful to have a very supportive friend group to be able to communicate whenever I do feel like hey do you hate me or something like that? And they’re like oh, why would you say that. I’m able to communicate that, thankfully I have that kind of support system that allowed me to be very open with my thoughts and when I get insecure about myself, but I know it’s not fortunate eno…
						The term rejection sensitivity dysphoria has been helpful in terms of framing especially with mental health in circles where people are open to that kind of terminology. And has also helped me visualize the particular issue, and naming something helps you feel like you’re in power and control of it.
				Reasons why	In terms of relationships, it’s definitely impacted those as well. My entire life I just assumed that people didn’t want to be my friend and that I was just not a good friend to have. And even as an adult I have, other than my husband, I have one consistent friend that I’ve been friend with for years. And other than that, I have workplace acquaintances and things like that, but even maintaining f…
					It feels like something I felt a lot more when I was younger, especially feeling like emotionally volatile and not really understanding why. As a younger person not really having any name for that or frame of reference for that, but it’s something that I don’t have as much now, having done a lot of work. Having those really volatile and extreme emotions, like okay cool, people don’t want to talk …
					I don’t know if they’re directly related but yes 100% that exists in me; huge, huge fear of rejection. I don’t know when that would have started, probably not, socially a little bit in the middle years, middle schooling years. Bur rejection I guess from teachers, very much when I didn’t meet the grade and wasn’t accepted into the advanced class or separated from my peers because I was in the clas…
					I think for me it shows up again with the intensity of emotions. So if there is ever perceived rejection it’s just going to feel really big and I think it probably affects me the most in romantic relationships, I was recently in a relationship for far too long with someone who I knew wasn’t good for me. We weren’t very compatible, like I enjoyed them enough, but I guess I had rejected them in my …
					In terms of relationships, I guess a big thing for me like how others said, a lot of those feelings in depth kind of manifesting into anxiety, I also mention because, I mean I agree that groupwork is helpful but at the same time I’m always like, ah, do people think I’m flaky or stuff like that. Or this semester I’m trying to get into professional programing, part of that requires having a sit-dow…
					I feel this and an article about this, actually my mom sent me an article about it and while I was thinking maybe I have ADHD and she was like I don’t think that you do. But then she saw this article about it, and she sent it to me and was like this is you. Personally, I feel like it happens not necessarily as a symptom but as a learned sort of thing. Like I said, I had a lot of failed relationsh…
					Just to piggyback off of that, there usually is a reason. Very similar in my head at least, when I would play soccer as a kid my coaches would keep me off during game day. I didn’t understand what’s wrong with me, why am I not good enough to play on the field. My dad had to explain to me it’s because I was chasing butterflies across the field or running away from bees because I was paying attenti…
			Don't expereince	I’m unsure for me. There’s some things I can maybe think of that relate to it, but I don’t resonate with that super strongly in my own experience.
				I don’t think I’ve really had that problem, I just, well I’ve never been big on socializing, so I am just like fair enough, I’m happy to do my own thing so I’ve never, yeah.
				Yeah, the rejection sensitivity dysphoria has been one that I don’t think I’ve ever personally really felt it which I’m kind of grateful for because it does sound pretty terrible for the folks that do feel it. But I’m perfectly happy most of the time when I don’t get something to just switch my attention, especially in a social circumstance. I have a good support system and friend group, so if I’…
				For me I honestly don’t know, I feel like I have trouble knowing my emotions. Because for me it’s hard to tell if its sensitivity to rejection or if it’s just the average reaction to rejection. Like I don’t really have a lot to go off of. But if I do randomly hear that my friend is hanging out with someone else for some reason, I feel really insecure for some reason, like I thought you were my fr…
	Symptom changes over time	Improved	I think my hyperactivity has definitely changed. I didn’t really exhibit much of any of it through my childhood. I did have a lot of fidgeting; I could sit in the seat and stay in the seat. And in my research, that’s been the diving line between the fidgeting and the physical hyperactivity, if you stay in your seat you’re fidgeting, if you can’t stay in your seat when you socially need to stay in…
			But I think I’ve gotten kind of less hyperactive in like a wiggly sort of way.
			As a kid, when I turned 13, and I’m going to talk about menstrual cycles for a minute just to give everybody a warning. I started my periods around twelve thirteen so pretty early and that’s when these symptoms, the crying, the uncontrollable crying began. And I went on birth control pretty early and that seemed to trigger just general depression. That’s what I think has changed for me, as I’ve g…
			When I was a kid, I remember being a lot more hyperactive than I am now, but I don’t necessarily know if that has to do with ADHD or just being a kid, so it’s kind of hard to tell.
			I feel like I had a lot more sensory issues as a child. I had issues a lot more, I still do have some, but I had a lot more issues with noise and stuff than I do now. Not being able to sit still and not being able to pay attention in a classroom setting was really hard for me as kid. I remember getting sent to the kindergarten room when I was in first grade because I wouldn’t sit still and do my …
			My symptoms from when I was a kid are a little bit different and as adults we normally, we’re a lot better at honing in and paying attention as adults but its still, we’re neurodivergent so things will kind of go off. I’ve noticed even more in college because I went back to school that was a big thing was seeing it in college how its presenting vs in a workplace vs in social settings.
			Environmental change	the fact that I’ve been able to expand my circle around myself and find people to connect with who can help me. Saying you haven’t eaten in six hours, you need to eat dinner, you need to eat lunch. They help me stay on track so with those stressors come some things I was lucky enough to be able to find.
				But I’ve also seen it change in a lot of positive ways and so, like in public school there’s not as much room for creativity and for innovation and things like that, it’s very strict of this is the lesson plan, this is what we’re doing today. You turn in these ten problems and that’s it. Now in my role, I’m a social worker who actually works with high school aged kids, I’m able to use some of my …
				It’s really weird because in my situation I thrive in the work from home. I freak out in office jobs, it’s so much constraint, so to be able to work with things in terms of needing time, time is like the biggest thing that always gets away from me.
				Something I feel like, I might be getting a little off topic to your question, but I feel like it’s worth mentioning that between 25 and 30 I was really financially insecure, I had a really bad job, and I was pretty much alone. And at 30 I got a really good job and soon after found a really amazing partner and having that stability improved my symptoms of the problems that I was having. And so th…
			Coping skills	With ADHD learning what drives us and how to fix it, and how to make boring tasks seem exciting again. So having those resources available as an adult helps.
				It feels like something I felt a lot more when I was younger, especially feeling like emotionally volatile and not really understanding why. As a younger person not really having any name for that or frame of reference for that, but it’s something that I don’t have as much now, having done a lot of work. Having those really volatile and extreme emotions, like okay cool, people don’t want to talk …
				’ve always been on medication so in terms of how they’re different I don’t really know. I think I’ve learned how to control them more. Like just as I got older, I’ve controlled the impulsivity and the hyperactivity and all that a little bit better. And knowing when I need to take medicine like on weekends, and when I can’t not take it, which is if I need to do anything productive.
				I’m not really sure my symptoms have changed much since I was a child, I think my coping mechanisms maybe have changed. As a kid we have a lot more defined structure, you get up, you go to school, you come home or you do your after-school activities, there’s dinner, you go to bed, and you do it again for 18 years. And then suddenly you’re thrust out into the world as an adult and it’s like oh I h…
				I have a lot of musicians in the family, and I’ve adapted to crocheting and embroidery and all sorts of little craft stuff that I can do in that environment
				But I think that one thing that I did was I figured out how to cope and that went with a lot of masking of symptoms at different stages of my life. I didn’t want, I just figured it was something, I couldn’t do what other people could do I guess, because I didn’t. Like if my house was always a mess, or if I was always late on assignments. I wouldn’t want my friends to know that. So instead of bein…
				So I’ve learned how to be more disciplined or I have to start work sooner because I will procrastinate and things like that.
				I think the symptoms are pretty well the same, it’s just the way that they’re dealt with for me.
				And I’ve sort of learned to interrupt less, but I still do. I just know to interrupt myself then and be like sorry, you were talking. That’s I guess one way that I’ve learned to adapt to that.
				Yeah, I guess it’s definitely changed a bit it’s just I’ve learned more how to, again, mask. Kind of try to blend in as best as I can and be a chameleon in a room socially. As an adult I learned very quickly that I used to, one of my bosses actually was very upset because she was like you really talk a lot don’t you. It was because I was interrupting her in meetings when we would sit and have mee…
				For me, what’s changed is that I’ve gotten less socially awkward, it’s still there. It’s gotten better. I used to lose a lot of things, now not so much, I lose a lot of papers. But not figuring out where my wallet is, my keys, anything really. It’s all in one place so I’m not going to lose most things. I used to be late to school or be running late for the school bus all the time. And the school …
				It begs the question, has that symptom subsided for you or have you learned to adapt your life to deal with that symptom. : I’m not really late anymore.
				Sorry I’m turning into a researcher now apparently, it’s so tricky, I’m still chronically late, I emphasize with that, I was late as a child, I would lose things all the time. I have siblings that are also ADHD, and they are chronically, my two siblings, you couldn’t give him a wallet because they could never keep it. I feel like we just got better at finding ways to not lose those things. Okay I…
				Like you said, my mask and my keys are always in the same place, so is my wallet and my purses. I don’t lose those things now. I still haven’t found a great system to figure out if I took certain medications on certain days at certain times. But I feel like those are the sort of things we’re supposed to learn in therapy. It never really gets better; you just get better at handling it.
				Self awarness	And so my whole childhood I had these symptoms that were misdiagnosed as anxiety and depression and all of these different things. Literally like every diagnosis in the book. I went without getting any real relief because it wasn’t actually helping my symptomology because my symptomology wasn’t being looked at correctly. So things in high school were it wasn’t as big of a deal to miss a day of sc…
					Some things have gotten better, some things have gotten worse, but overall, I think just being more self-aware of what my symptoms even are and what things are actual symptoms. I always just thought I was super talkative and air-headed and overcompensating by trying to do super well in school but doing so to the point of driving myself into an early grave. All of these things that I had no idea t…
					Same, I thought I was just scatter brained, but it turns out that when I was in school and I found out that it only took some of my classmates a couple hours to study and do the reading for the next class and it took me until 3 or 4 in the morning to do the same thing. Because I was reading the same page over and over and over again because I couldn’t keep my attention span long enough to get thr…
					I think in my childhood school was really hard because I didn’t understand anything. I learned a little bit later into my adulthood that I was dyslexic and then I put all of my school history I guess, oh because you’re dyslexic, that’s why. But it also took gaining the ADHD diagnosis in early adulthood for me to go all, maybe it wasn’t all just dyslexia, I’m not sure.
					But really what’s changed from when I was younger to now would definitely have to be I think, I learned what people took for granted, like social cues wise. But now that I’ve also sought out therapy and medications and diagnoses and stuff, I’m starting to get a lot of vocabulary for things I notice about myself, whether it’s as other people said, maybe not inattention insomuch as inappropriate at…
					I agree, growing up, I grew up in a small town so there was like nothing about mental health or anything like that. So I thought it was just, this is life and I just wasn’t good at dealing with it. But since I’ve recently learned about my diagnoses and stuff, being able to put a name to it and a reason as to why I am the way I am, it’s kind of helped. Instead of fighting it, working with it, and …
					So it’s kind of the ways that I’ve dealt with them. I was quite impulsive when I was younger, but I guess I’m just more aware of it and aware of what my symptoms are and the fact that it is ADHD and I’m not just crap at work so that’s a good thing to know.
					I think I touched on a lot of things already for this, so I’m not going to hit it again. But one thing that’s made my life a lot easier is treating it like the same people do with physical disabilities to other people. Like for example recently most of my VA disability is obviously anxiety, ADHD, so you can use the disability line if you’re a disabled veteran at airports. And some of the excuses …
					I’m just kind of back to the same old symptoms but I’m more able to handle them because I’ve been able to analyze them as an adult rather than as a child, struggling to analyze what’s going on. Definitely a lot less aggressive these days.
					I don’t think the symptoms have really changed for me, but I’ve just become more aware, and the medication has helped me. I guess I focus a lot better now.
					Yeah, I agree, I feel like it’s more over time becoming more and more aware of how many more symptoms you might have because when I was a kid I didn’t really think about that kind of stuff, I was just kind of living my life. And then as I got older, I was like oh, this might be actually a symptom, or oh, that might be something too. When I was a kid, I remember being a lot more hyperactive than I…
					Yeah, definitely awareness and I think as an adult one of the things I became a lot more aware of, and I’m not medicated so it’s something I struggle with, is executive dysfunction is a really big problem for me.
					I think it’s funny as an adult, I definitely did that as a kid, but you realize it a lot more when you’re part way through on the other tasks you interrupted yourself and you’re like why am I doing this, I’m hungry still.
			Medication	I can say one area that it has improved is especially since getting my diagnosis and getting on medication, is I do have a little bit more tolerance to do boring tasks and pay attention to those tasks in what I’m doing in that. That has become slightly easier.
				They’ve changed mostly because I’m on medication for ADHD now. I notice that my thoughts, I have more control over my thoughts and what I can actually focus on.
				For me I would say overtime my mood has gotten better. I went from being a super anxious human being and child and really shy and awkward to being much more confident and calm and my anxiety’s a gazillion times better now that I’m on medication.
				I don’t think the symptoms have really changed for me, but I’ve just become more aware, and the medication has helped me. I guess I focus a lot better now.
			Sensory sensitivity	Or I had a fish tank in my room growing up and I’d be fine sleeping with the fish tank in my room and then there’d be a night where I was overtired, and I couldn’t sleep because of the filter in the fish tank.
				like I can’t hear the professor because the tag on my shirt is too scratchy so I can’t focus on the professor because there’s this other thing that’s happening at the same time and there’s two things going on right.
				I’ve tried to find ways to cut down on as much of that as possible. Like an itchy tag, I just don’t wear clothes that have tags anymore. Or sound, I have loop ear plugs because they cut down a lot of external sound, but you can still hear.
				When I was younger, I couldn’t wear jeans because they hurt my legs, and now I’ve kind of, that one has kind of lessened a little bit to more extremely uncomfortable things, so jeans are fine.
				And in terms of sensory issues, I’m still scared of balloons, I’m still scared of vacuum cleaners. When I was younger, I’d hide under the bed every time my mom turned on the vacuum. And even as I’ve grown up, I would rather mop down my entire apartment rather than deal with the sounds of the vacuum. I guess even touch feels a bit too odd, like I can’t sit next to my family sometime because woah t…
				So my symptoms, I had a weird period where I was medicated from the age of seven to seventeen. Before that I noticed that I had some real hearing sensitivity issues, it definitely didn’t help that my dad would bring me to the mechanic shop that my grandfather ran and all I heard was loud noises and I hid under the desk, I was two years old so all I did was cry.
				I think the other one too is that there are a lot of somatic issues that come along with ADHD, trying to think of it off the top of my head, but I will have certain somatic issues like headaches or too much auditory input or that kind of a thing. And so I don’t necessarily know that they always connect some of our somatic responses to having ADHD so that’s something that I would like people to be…
				I feel like I had a lot more sensory issues as a child. I had issues a lot more, I still do have some, but I had a lot more issues with noise and stuff than I do now.
		Worsened	I think my hyperactivity has definitely changed. I didn’t really exhibit much of any of it through my childhood. I did have a lot of fidgeting; I could sit in the seat and stay in the seat. And in my research, that’s been the diving line between the fidgeting and the physical hyperactivity, if you stay in your seat you’re fidgeting, if you can’t stay in your seat when you socially need to stay in…
			But I think a lot of my sensory symptoms kind of stayed the same, like being distracted by noises around. I remember when I was in elementary school, we were in the computer lab I always wanted to wear headphone even if we weren’t listening to anything because I could hear everyone’s mouse clicking and couldn’t focus. And I still have that similar issue, that’s why I have noise canceling headphon…
			It never changed but I feel like as a child, because I was more inclined to learning, so that’s why I was able to pay attention, like oh new information, this is cool. But as I grow older, I’m not as open minded to learn and pick up new things, so it just manifested into a full just overwhelmed of tasks I have to do.
			But I will say that my memory has gotten a lot worse. That’s how I got though school, that’s one way I coped was I would memorize lists of information to regurgitate on tests. And now I really struggle with my memory, like I don’t remember where I put things, I don’t remember saying things, sometimes I feel like an old person because my memory has really been my biggest struggle with ADHD in my 3…
			I was going to say the exact same thing, especially that last bit. After I turned 27, I started noticing stuff, I’m highly intellectually aware that something has changed but I don’t have control over it and it’s really upsetting. But I can at least explain it and understand it which I appreciate. But it’s definitely frustrating and disempowering.
			I’ve never really had any memory for me because I’m so inattentive that things once they leave my hands they disappear. I never really had any, I really struggled with it, but as I got older it got worse and worse and worse.
			And now it’s not totally an emotional thing, because I still have issues with focusing and getting work done, but it’s a lot more of an emotional aspect now with the rejection sensitivity and whatnot.
			Environmental change	I know for myself I feel like my attention span as gotten worse as I’ve gotten older. I think that has to do with just the environment of my up brining. I was homeschooled and so I wasn’t socialized a whole lot and that meant that I had to be paying attention constantly or I would be severely punished if I ever missed anything. So I actually feel like I had pretty good attention as a child out of…
				I would like to just very briefly extrapolate on my previous answer as far as attention goes. I would say specifically as far as regarding people speaking, in terms of how I feel like it’s gotten worse overtime. I was educationally neglected and so I didn’t really do a whole lot of, I didn’t have a whole lot of schoolwork I did while being homeschooled. I just read the things that I wanted to rea…
				I’ve noticed for myself that my symptoms have gotten a lot worse during work from home for the pandemic. Like before I had a chaotic enough schedule it was engaging enough to be stimulating but not quite so chaotic as to be out of control. And that was what I did to hack my ADHD a little bit, creating like I have a lot of jobs, I have a lot of things going on, so I have constant stimulation. And …
				I think for me I’ve noticed that I’ve had to, I’ve found ADHD to be a more salient challenge in transition times in my life and then I learn to adapt with it. I think I struggled early in school, and I didn’t really know why because I loved school, but I don’t have a clear memory of why I particularly struggled. But I think I struggled a lot with school from kindergarten to second grade. I believ…
				For me, I really didn’t get diagnosed with ADHD officially until I was 30 and I paid for the language and stuff like that. But honestly it was my whole life and it got to a point where I’ve always had someone there to like, if I locked my keys, even with my ex-husband, my keys, I always had someone there to pick up after me or take care of me. And then it wasn’t until you were either really reall…
				I think my symptoms have stayed the same but it’s so hard to compare because the expectations and what you’re doing as a kid are very different from what’s expected of you and the things you’re doing as an adult and the relationships you have. It’s really comparing apples to oranges. There’s some things that weren’t as much of an issue as a child but its because I was a child so in that context t…
				It’s funny you say that, it goes back to my point of some things being acceptable as a child. There’s so many shy children that growing up I loved to talk and share my opinion and answer questions and I think teachers appreciated it to help fill the silence and have an engaged classroom, but as an adult it’s like you’re taking up all the airspace, nobody else can contribute. Those are things that…
				Added stressors	My first thought was the added stressors of adult life, definitely things are coming from a lot more different angles and a lot more serious things I have to deal with. I was fortunate enough to find a partner who is very familiar with mental health. My parents were not growing up, like P65 you said all the signs were there, why wasn’t it caught? My parents didn’t really believe in shrinks and ps…
					I agree that it’s hard to tell if the symptoms have gotten worse or if the environment has changed. It feels like they’ve gotten worse. I struggle more day to day than I did in grade school, high school. But I do think it is adult life for me at least. Having many more stressors and tasks to do. There’s a lot more to feel overwhelmed about and also obviously post-secondary was a lot of that as we…
					I think for me mine has changed in positive and negative ways, know necessarily it’s so much that it has changed rather than the way I’ve had to adapt to it as different milestones in my life have changed. I wasn’t diagnosed until I was 22, 23, something like that. And so my whole childhood I had these symptoms that were misdiagnosed as anxiety and depression and all of these different things. Li…
					I think speaking to symptoms now vs then, everything just seems so foggy now and I think it might just be overstimulation, too many decisions to make, too much paperwork or things that aren’t exciting, I guess. The wrong kind of stimulation or lack of stimulation maybe, but everything just feels very foggy now.
				Lack of structure	I hesitate to say that it’s gotten worse as I’ve gotten older, but I don’t know where the overlap is between things getting worse and without the structure of pre-college schooling, where that overlap lies.
					I feel the same thing, I feel like it has gotten worse, but I feel a lot of that cane be contributed to not having the same structure that children have in school. Also as being an adult, you have to deal with everything beyond just your work or school there’s just everything you have to do in your life and all you have to even consider you have to do. Now you have to think of these every single …
					As a kid we have a lot more defined structure, you get up, you go to school, you come home or you do your after-school activities, there’s dinner, you go to bed, and you do it again for 18 years. And then suddenly you’re thrust out into the world as an adult and it’s like oh I have to decide literally everything now. And like they were talking about the work from home vs the not work from home, w…
					For me I find it harder as an adult than as a child just because as a child you have so many barriers and people that are kind of supporting you, even if just as being a child, you’re going to get more attention in class regardless if you have a diagnosis or not if you’re struggling. And there’s a schedule that you’re forced to stick to while as an adult there’s nothing stopping you. And I think …
					I feel in general a lot of my symptoms have probably gotten worse as I’ve gotten older just in that I’ve moved out of my house and had less structure with my parents and with a very structured school schedule. I think my main thing is sleep, I don’t have anyone regulating me and so my sleep is super poorly regulated.
					Yeah I completely agree with that, and I have experienced kind of the opposite going from, I’m like just in college so going from home and structure and my parents taking care of me basically to being more self-reliant and having to navigate friendships and relationships and school has made me a lot worse symptom wise.
